# Supplementary material for: Multilevel Modelling with Spatial Interaction Effects with Application to an Emerging Land Market in Beijing, China
Source: PLoS One. 2015 Jun 18;10(6):e0130761. doi: 10.1371/journal.pone.0130761 (PMC4473121; doi:10.1371/journal.pone.0130761)
Supplement: S1 Appendix — We provide the R code to implement the developed methodology. In addition, R scripts that demonstrate how to use the core function and reproduce the land price model results in the manuscript are provided. (ZIP) [file pone.0130761.s001.zip]

Archive with 6 entries (6 files):
- Demonstrate the developed model and reproduce results of the empirical study/Demonstrate the developed model and reproduce results of the empirical study.R
- Demonstrate the developed model and reproduce results of the empirical study/HSAR.R
- Demonstrate the developed model and reproduce results of the empirical study/M.RData
- Demonstrate the developed model and reproduce results of the empirical study/Read me.txt
- Demonstrate the developed model and reproduce results of the empirical study/W.RData
- Demonstrate the developed model and reproduce results of the empirical study/Z.RData
