# Supplementary material for: Multilevel Modelling with Spatial Interaction Effects with Application to an Emerging Land Market in Beijing, China
Source: PLoS One. 2015 Jun 18;10(6):e0130761. doi: 10.1371/journal.pone.0130761 (PMC4473121; doi:10.1371/journal.pone.0130761)
Supplement: S1 Appendix — We provide the R code to implement the developed methodology. In addition, R scripts that demonstrate how to use the core function and reproduce the land price model results in the manuscript are provided. (ZIP) [file pone.0130761.s001.zip › Demonstrate the developed model and reproduce results of the empirical study/Read me.txt]

In the fold, the function HSAR.R implements the developed methodology in the paper.

The R script, Demonstrate the developed model and reproduce results of the empirical study.R, demonstrates how to
use the function HSAR.R to run a MLM with spatial interaction effects model and reproduces the estiamtion results of
the empirical land price study.

The large sparse matrices W (lower level spatial weights matrix), M (Higher level spatial weights matrix) and 
Z (random effect design matrix) are saved in W.RData, M.RData and Z.RData.
