# Supplementary material for: Multilevel Modelling with Spatial Interaction Effects with Application to an Emerging Land Market in Beijing, China
Source: PLoS One. 2015 Jun 18;10(6):e0130761. doi: 10.1371/journal.pone.0130761 (PMC4473121; doi:10.1371/journal.pone.0130761)
Supplement: S1 Dataset — (CSV) [file pone.0130761.s002.csv]

y	Intercept	Logarea	LogDcbd	LogDsubway	LogDele	LogDpark	LogDriver	Popden	Buildings1949	Crimerate	Year04	Year05	Year06	Year07	Year08	Year09	coordx	coordy	streetid
7.16381978988647	1	11.5878000259399	9.93533992767334	7.14334011077881	6.67826986312866	6.78243017196655	7.71004009246826	0.548965990543365	0.00121999997645617	10.7510995864868	1	0	0	0	0	0	430.548004150391	4422.919921875	3
7.45757007598877	1	9.20028972625732	9.84784984588623	7.78904008865356	7.0513801574707	6.95662021636963	8.02569007873535	0.548965990543365	0.00121999997645617	10.7510995864868	0	0	0	0	0	0	432.165008544922	4422	3
5.57429981231689	1	10.2782001495361	9.94865989685059	6.83023023605347	6.81915998458862	7.0657901763916	7.56083011627197	0.548965990543365	0.00121999997645617	10.7510995864868	1	0	0	0	0	0	430.238006591797	4422.72998046875	3
7.12568998336792	1	7.97788000106812	9.84387969970703	7.81991004943848	7.11266994476318	7.0079197883606	8.0284595489502	0.548965990543365	0.00121999997645617	10.7510995864868	0	0	0	0	0	0	432.240997314453	4422	3
6.81563997268677	1	5.81928014755249	9.91940021514893	7.646399974823	4.10024976730347	6.88254022598267	7.40751981735229	0.548965990543365	0.00121999997645617	10.7510995864868	0	0	0	0	0	0	431.002990722656	4423.6201171875	3
7.48521995544434	1	7.78634023666382	9.8420295715332	7.83398008346558	7.13981008529663	7.03088998794556	8.02952003479004	0.548965990543365	0.00121999997645617	10.7510995864868	0	0	0	0	0	0	432.276000976562	4422.009765625	3
7.61282014846802	1	8.9455099105835	9.91779041290283	7.64359998703003	4.60355997085571	6.84363985061646	7.41420984268188	0.548965990543365	0.00121999997645617	10.7510995864868	0	0	0	0	0	0	431.031005859375	4423.58984375	3
5.87348985671997	1	10.7090997695923	9.95534038543701	7.89121007919312	5.67984008789062	7.11018991470337	7.30454015731812	0.548965990543365	0.00121999997645617	10.7510995864868	0	0	0	0	0	0	430.43798828125	4424.52001953125	3
6.93527984619141	1	7.71868991851807	9.91751956939697	7.65810012817383	4.53459978103638	6.86759996414185	7.3950400352478	0.548965990543365	0.00121999997645617	10.7510995864868	0	0	0	0	0	0	431.0419921875	4423.6201171875	3
7.33226013183594	1	9.56637954711914	9.92978000640869	7.04351997375488	6.05410003662109	7.14927005767822	7.73088979721069	1.40725004673004	0.000479000009363517	2.25832009315491	0	0	0	0	0	0	430.451995849609	4421.02978515625	5
7.63495016098022	1	8.28040981292725	9.92761039733887	6.7222900390625	6.10753011703491	6.50598001480103	7.27803993225098	1.40725004673004	0.000479000009363517	2.25832009315491	1	0	0	0	0	0	430.4580078125	4420.16015625	5
7.71760988235474	1	9.11155986785889	9.91617965698242	7.18259000778198	6.16030979156494	7.07854986190796	7.77698993682861	1.40725004673004	0.000479000009363517	2.25832009315491	0	0	0	0	0	0	430.731994628906	4421.06005859375	5
6.79301977157593	1	6.39403009414673	9.92024993896484	6.76005983352661	6.10493993759155	6.23523998260498	7.28772020339966	1.40725004673004	0.000479000009363517	2.25832009315491	1	0	0	0	0	0	430.608001708984	4420.10986328125	5
6.44926977157593	1	7.76908016204834	9.92113018035889	6.8920202255249	5.8814001083374	6.38918018341064	7.37467002868652	1.40725004673004	0.000479000009363517	2.25832009315491	0	0	0	0	0	0	430.593994140625	4420.27001953125	5
8.36695957183838	1	9.8625602722168	9.89898014068604	7.34606981277466	6.61333990097046	7.10586977005005	7.86492013931274	1.40725004673004	0.000479000009363517	2.25832009315491	0	0	0	0	0	1	431.084014892578	4421.14990234375	5
7.26087999343872	1	6.53771018981934	9.9208402633667	6.96296977996826	5.63952016830444	6.45627021789551	7.42058992385864	1.40725004673004	0.000479000009363517	2.25832009315491	0	0	0	0	0	0	430.601989746094	4420.33984375	5
6.57806015014648	1	10.3236999511719	9.70740985870361	7.18129014968872	6.68403005599976	7.9535698890686	7.8643798828125	0.941241979598999	0	0	1	0	0	0	0	0	434.536987304688	4420.759765625	7
8.94132995605469	1	8.89344024658203	9.76620006561279	6.57319021224976	7.09027004241943	7.46928977966309	7.37984991073608	0.941241979598999	0	0	0	0	1	0	0	0	433.507995605469	4419.81005859375	7
5.76832008361816	1	7.56743001937866	9.68472003936768	7.0797700881958	5.9451699256897	8.05148029327393	7.74547004699707	0.941241979598999	0	0	0	0	0	1	0	0	434.890014648438	4420.4599609375	7
5.91561985015869	1	9.84391975402832	9.74485969543457	7.08293008804321	5.8787899017334	7.92710018157959	5.09689998626709	2.86656999588013	0.00067999999737367	2.08475995063782	0	0	0	0	0	0	433.929992675781	4418.330078125	8
5.85396003723145	1	9.57639026641846	9.74538040161133	7.19932985305786	6.22910022735596	7.96247005462646	2.59992003440857	2.86656999588013	0.00067999999737367	2.08475995063782	0	0	0	0	0	0	433.933990478516	4418.18017578125	8
7.04489994049072	1	10.4823999404907	9.75844955444336	7.14171981811523	6.0916600227356	7.86279010772705	5.01940011978149	2.86656999588013	0.00067999999737367	2.08475995063782	1	0	0	0	0	0	433.696014404297	4418.31982421875	8
7.22372007369995	1	10.2363996505737	9.70495986938477	7.63959980010986	7.16855001449585	8.26739978790283	3.18606996536255	2.86656999588013	0.00067999999737367	2.08475995063782	0	0	0	0	0	0	434.691009521484	4417.490234375	8
7.46122980117798	1	9.15915012359619	9.71533012390137	7.57043981552124	7.11443996429443	8.21325969696045	4.78475999832153	2.86656999588013	0.00067999999737367	2.08475995063782	1	0	0	0	0	0	434.506011962891	4417.58984375	8
6.1653299331665	1	9.13465023040771	9.64340972900391	6.36002016067505	6.92502021789551	8.27941036224365	6.66949987411499	2.86656999588013	0.00067999999737367	2.08475995063782	0	0	0	0	0	0	435.5419921875	4418.91015625	8
9.65128040313721	1	11.3155002593994	9.71856021881104	6.64809989929199	6.00015020370483	7.96881008148193	6.38657999038696	2.86656999588013	0.00067999999737367	2.08475995063782	0	0	0	0	1	0	434.345001220703	4418.75	8
6.7533597946167	1	11.5464000701904	9.72136974334717	6.40431976318359	6.01485013961792	7.92675018310547	6.62146997451782	2.86656999588013	0.00067999999737367	2.08475995063782	1	0	0	0	0	0	434.290008544922	4418.91015625	8
6.75782012939453	1	9.8845100402832	9.71611022949219	7.62061023712158	7.18593978881836	8.23178005218506	2.90904998779297	2.86656999588013	0.00067999999737367	2.08475995063782	1	0	0	0	0	0	434.506011962891	4417.490234375	8
6.81431007385254	1	8.54922008514404	9.63860988616943	7.18115997314453	6.38286018371582	8.37390995025635	5.2726001739502	2.86656999588013	0.00067999999737367	2.08475995063782	0	0	0	1	0	0	435.670989990234	4418.18017578125	8
7.80048990249634	1	9.00638961791992	9.15882015228271	7.95475006103516	6.79456996917725	7.32232999801636	8.03087997436523	2.29676008224487	0.00613699993118644	8.92580986022949	1	0	0	0	0	0	441.980987548828	4416.5498046875	9
8.45876979827881	1	9.14783000946045	9.12434959411621	7.70242977142334	6.95931005477905	7.12461996078491	8.23412036895752	2.29676008224487	0.00613699993118644	8.92580986022949	1	0	0	0	0	0	442.102996826172	4417.22998046875	9
8.45267009735107	1	8.09617042541504	9.12652015686035	7.65767002105713	6.98893022537231	7.06754016876221	8.25409984588623	2.29676008224487	0.00613699993118644	8.92580986022949	1	0	0	0	0	0	442.058013916016	4417.31982421875	9
8.56406021118164	1	5.29616022109985	9.12580966949463	7.7766900062561	6.83695983886719	7.20131015777588	8.19083976745605	2.29676008224487	0.00613699993118644	8.92580986022949	0	1	0	0	0	0	442.139007568359	4417.06005859375	9
8.41125011444092	1	7.8969202041626	9.02285003662109	7.52897977828979	5.66579008102417	7.60356998443604	8.37376022338867	2.29676008224487	0.00613699993118644	8.92580986022949	0	1	0	0	0	0	442.932006835938	4417.56005859375	9
8.92698001861572	1	8.33687019348145	9.13183975219727	7.64895009994507	7.02867984771729	7.02300977706909	8.2524995803833	2.29676008224487	0.00613699993118644	8.92580986022949	1	0	0	0	0	0	442.006011962891	4417.31982421875	9
7.5567798614502	1	7.85011005401611	9.11186027526855	7.81620979309082	6.58002996444702	7.34735012054443	8.16977977752686	2.29676008224487	0.00613699993118644	8.92580986022949	0	0	0	0	0	0	442.31201171875	4416.93017578125	9
8.6387996673584	1	10.9717998504639	9.03806972503662	7.38706016540527	5.61152982711792	7.50759983062744	8.40627956390381	2.29676008224487	0.00613699993118644	8.92580986022949	0	0	1	0	0	0	442.744995117188	4417.77978515625	9
7.53140020370483	1	10.0179996490479	9.01294040679932	7.72827005386353	5.87201976776123	7.64932012557983	8.28929042816162	2.29676008224487	0.00613699993118644	8.92580986022949	1	0	0	0	0	0	443.170989990234	4417.0498046875	9
8.22883033752441	1	9.48069953918457	9.02293014526367	7.48345994949341	5.40303993225098	7.59181976318359	8.38889026641846	2.29676008224487	0.00613699993118644	8.92580986022949	1	0	0	0	0	0	442.911010742188	4417.64013671875	9
9.52908992767334	1	4.72179985046387	9.18782043457031	8.13284969329834	6.3557300567627	7.56350994110107	7.82310009002686	2.29676008224487	0.00613699993118644	8.92580986022949	0	0	0	1	0	0	441.901000976562	4415.97021484375	9
8.25098991394043	1	8.96953964233398	9.13146018981934	7.77386999130249	6.88551998138428	7.16582012176514	8.18653011322021	2.29676008224487	0.00613699993118644	8.92580986022949	1	0	0	0	0	0	442.084991455078	4417.06005859375	9
8.1177396774292	1	9.87884044647217	8.80294990539551	6.76107978820801	6.3704400062561	5.51591014862061	8.37679958343506	2.62588000297546	0.000232999998843297	2.29661989212036	0	0	1	0	0	0	444.304992675781	4420.169921875	10
7.27915000915527	1	8.22379970550537	9.00096988677979	5.75405979156494	5.8016300201416	7.23258018493652	8.24205017089844	2.62588000297546	0.000232999998843297	2.29661989212036	0	0	0	0	1	0	442.830993652344	4419.64013671875	10
8.00298976898193	1	9.20028972625732	8.87777042388916	6.87581014633179	5.89556980133057	5.62608003616333	8.26327991485596	2.62588000297546	0.000232999998843297	2.29661989212036	1	0	0	0	0	0	443.795989990234	4420.2998046875	10
7.05707979202271	1	9.72113037109375	8.97459030151367	6.19308996200562	5.47497987747192	7.07984018325806	8.26562976837158	2.62588000297546	0.000232999998843297	2.29661989212036	0	0	0	0	1	0	443.0419921875	4419.66015625	10
9.08469009399414	1	8.68190956115723	8.50677013397217	4.63045978546143	5.96058988571167	7.44178009033203	8.67372989654541	1.39304995536804	0.387995988130569	2.62490010261536	0	0	1	0	0	0	446.001007080078	4419.419921875	11
6.44893980026245	1	9.42679023742676	8.4481201171875	6.3352198600769	5.69234991073608	7.36761999130249	8.57398986816406	1.39304995536804	0.387995988130569	2.62490010261536	1	0	0	0	0	0	446.356994628906	4418.830078125	11
7.87561988830566	1	3.94158005714417	8.31624031066895	5.63957023620605	5.59614992141724	7.0633602142334	8.584059715271	1.39304995536804	0.387995988130569	2.62490010261536	0	0	0	0	1	0	446.955993652344	4418.77978515625	11
8.37007999420166	1	9.21998977661133	8.39678001403809	6.29016017913818	5.99850988388062	7.2523398399353	8.57221984863281	1.39304995536804	0.387995988130569	2.62490010261536	1	0	0	0	0	0	446.60400390625	4418.77978515625	11
9.51179981231689	1	8.13648986816406	8.46924018859863	5.50416994094849	5.25879001617432	7.35118007659912	8.64239025115967	1.39304995536804	0.387995988130569	2.62490010261536	1	0	0	0	0	0	446.200012207031	4419.22021484375	11
6.99881982803345	1	11.8605003356934	8.52350997924805	5.43381977081299	5.91647005081177	7.32180023193359	8.61882972717285	1.39304995536804	0.387995988130569	2.62490010261536	1	0	0	0	0	0	446.006011962891	4420.669921875	11
9.2608699798584	1	9.0163402557373	8.46737003326416	6.02940988540649	4.85131978988647	7.38195991516113	8.6026496887207	1.39304995536804	0.387995988130569	2.62490010261536	1	0	0	0	0	0	446.236999511719	4418.990234375	11
8.80488014221191	1	6.91571998596191	8.88868045806885	7.3172402381897	5.6989598274231	6.85691976547241	8.03705024719238	2.86053991317749	0.00711600016802549	2.22550010681152	1	0	0	0	0	0	444.466003417969	4416.43994140625	12
8.0999698638916	1	8.47636985778809	8.89142990112305	7.31366014480591	5.63143014907837	6.84857988357544	8.0243501663208	2.86053991317749	0.00711600016802549	2.22550010681152	1	0	0	0	0	0	444.464996337891	4416.39013671875	12
8.1797399520874	1	9.69738960266113	8.8490104675293	7.13385009765625	6.09712982177734	6.57267999649048	8.03335952758789	2.86053991317749	0.00711600016802549	2.22550010681152	1	0	0	0	0	0	444.742004394531	4416.52001953125	12
7.90661001205444	1	9.85099983215332	8.83117961883545	6.6347599029541	5.39243984222412	5.8346700668335	7.77007007598877	2.86053991317749	0.00711600016802549	2.22550010681152	0	0	1	0	0	0	445.243011474609	4415.91015625	12
7.54928016662598	1	8.28777980804443	8.87349033355713	7.22553014755249	6.00822019577026	6.70841979980469	8.01803970336914	2.86053991317749	0.00711600016802549	2.22550010681152	1	0	0	0	0	0	444.597991943359	4416.419921875	12
7.93136978149414	1	8.40826988220215	8.86962985992432	7.23512983322144	6.07524013519287	6.73144006729126	8.03757953643799	2.86053991317749	0.00711600016802549	2.22550010681152	1	0	0	0	0	0	444.596008300781	4416.47998046875	12
8.21891021728516	1	12.8104000091553	8.93892002105713	7.55824995040894	5.36901998519897	7.04443979263306	8.08275985717773	2.86053991317749	0.00711600016802549	2.22550010681152	1	0	0	0	0	0	444.050994873047	4416.43994140625	12
7.9104700088501	1	9.44400024414062	8.82075977325439	6.52510023117065	4.93455982208252	5.75576019287109	7.76376008987427	2.86053991317749	0.00711600016802549	2.22550010681152	0	0	1	0	0	0	445.329986572266	4415.89990234375	12
7.7656397819519	1	10.1150999069214	8.69736003875732	5.92314004898071	4.40783023834229	6.25187015533447	7.80479001998901	2.15754008293152	0.193459004163742	1.87361001968384	1	0	0	0	0	0	446.256011962891	4415.97021484375	13
7.55158996582031	1	9.88591957092285	8.60072994232178	7.19388008117676	6.28497982025146	6.48049020767212	7.81798982620239	2.15754008293152	0.193459004163742	1.87361001968384	1	0	0	0	0	0	447.2080078125	4415.75	13
8.52309036254883	1	8.00636959075928	8.53269958496094	7.01213979721069	6.38323020935059	6.91035985946655	8.04586982727051	2.15754008293152	0.193459004163742	1.87361001968384	0	0	0	0	0	0	447.026000976562	4416.4599609375	13
7.1209602355957	1	11.1239995956421	8.58294010162354	7.1630802154541	6.48278999328613	6.55106019973755	7.86751985549927	2.15754008293152	0.193459004163742	1.87361001968384	1	0	0	0	0	0	447.205993652344	4415.8798828125	13
7.6964898109436	1	6.4660701751709	8.52493000030518	7.03941011428833	6.31926012039185	6.95039987564087	8.05821990966797	2.15754008293152	0.193459004163742	1.87361001968384	0	0	0	0	0	0	447.048004150391	4416.5	13
7.93618011474609	1	8.75704956054688	8.55813026428223	6.79617023468018	6.28024005889893	7.01069021224976	8.08364009857178	2.15754008293152	0.193459004163742	1.87361001968384	1	0	0	0	0	0	446.704986572266	4416.669921875	13
8.0487003326416	1	9.5073299407959	8.7110595703125	6.46484994888306	5.5077600479126	7.07771015167236	8.25294971466064	3.3668999671936	0.098241001367569	4.34501981735229	1	0	0	0	0	0	445.324005126953	4417.39990234375	14
8.04059982299805	1	8.57546043395996	8.48917007446289	7.14126014709473	5.78012990951538	7.14669990539551	8.12948036193848	2.71658992767334	0.0889810025691986	2.18918991088867	0	0	0	0	0	0	447.092010498047	4416.72998046875	15
5.58351993560791	1	10.4820995330811	8.48777961730957	7.54217004776001	5.93127012252808	7.17720985412598	7.98914003372192	2.71658992767334	0.0889810025691986	2.18918991088867	1	0	0	0	0	0	447.825012207031	4415.97021484375	15
8.18688011169434	1	9.61581039428711	8.54646015167236	7.51702976226807	6.46786022186279	7.04250001907349	7.87908983230591	2.71658992767334	0.0889810025691986	2.18918991088867	1	0	0	0	0	0	447.720001220703	4415.68017578125	15
7.35631990432739	1	9.65310001373291	8.46249008178711	7.2318000793457	5.78147983551025	7.21382999420166	8.14780044555664	2.71658992767334	0.0889810025691986	2.18918991088867	0	0	0	0	0	0	447.230987548828	4416.759765625	15
7.396399974823	1	7.63676023483276	8.44242000579834	7.48118019104004	3.85823011398315	7.19960021972656	8.08615016937256	2.71658992767334	0.0889810025691986	2.18918991088867	0	0	0	0	1	0	447.717010498047	4416.35986328125	15
7.65334987640381	1	9.08454990386963	8.54115009307861	7.61620998382568	6.64518976211548	7.17795991897583	7.88163995742798	2.71658992767334	0.0889810025691986	2.18918991088867	0	0	0	0	0	0	447.891998291016	4415.580078125	15
8.41617965698242	1	10.8642997741699	8.45905017852783	7.48036003112793	4.43642997741699	7.19300985336304	8.05463981628418	2.71658992767334	0.0889810025691986	2.18918991088867	1	0	0	0	0	0	447.722991943359	4416.25	15
8.04059028625488	1	8.57546043395996	8.48303031921387	6.8649001121521	5.32883977890015	7.33480978012085	8.21012020111084	2.71658992767334	0.0889810025691986	2.18918991088867	0	0	0	0	0	0	446.888000488281	4417.06982421875	15
6.68979978561401	1	7.92213010787964	8.89153957366943	7.38679981231689	5.61608982086182	7.2662501335144	8.21965026855469	3.24849009513855	0.155192002654076	1.27092003822327	0	0	1	0	0	0	444.191986083984	4417	16
7.40678977966309	1	8.51686000823975	8.93671035766602	7.57575988769531	6.12898015975952	7.3153600692749	8.18749046325684	3.24849009513855	0.155192002654076	1.27092003822327	1	0	0	0	0	0	443.920989990234	4416.77001953125	16
7.0946102142334	1	8.56297016143799	8.93350028991699	7.54730987548828	6.06141996383667	7.35732984542847	8.20485019683838	3.24849009513855	0.155192002654076	1.27092003822327	1	0	0	0	0	0	443.920013427734	4416.83984375	16
8.08858966827393	1	9.43043994903564	8.9350004196167	7.59400987625122	6.16422986984253	7.25989007949829	8.16431999206543	3.24849009513855	0.155192002654076	1.27092003822327	1	0	0	0	0	0	443.966003417969	4416.7001953125	16
8.07085037231445	1	8.15981960296631	8.92883968353271	7.5582799911499	6.25031995773315	7.30124998092651	8.18027019500732	3.24849009513855	0.155192002654076	1.27092003822327	1	0	0	0	0	0	443.986999511719	4416.77001953125	16
8.17508983612061	1	9.00562000274658	8.28598976135254	6.56440019607544	5.35354995727539	7.50524997711182	8.43410015106201	3.32687997817993	0.590008020401001	3.49056005477905	1	0	0	0	0	0	447.406005859375	4417.89990234375	17
6.13083982467651	1	9.47189998626709	9.69824981689453	7.42042016983032	8.57588005065918	8.95779991149902	8.1241397857666	0.139379993081093	0	0.906166017055511	0	0	0	0	0	0	447.877014160156	4435.68994140625	19
6.87962007522583	1	8.60875034332275	9.70555973052979	7.4937801361084	8.58720016479492	8.96998023986816	8.1589298248291	0.139379993081093	0	0.906166017055511	0	0	0	0	0	0	447.766998291016	4435.7998046875	19
5.73656988143921	1	11.5628995895386	9.67947006225586	7.84409999847412	8.39062976837158	8.88041019439697	7.89927005767822	0.139379993081093	0	0.906166017055511	0	0	0	0	0	0	446.563995361328	4435.06982421875	19
5.43207979202271	1	11.1027002334595	9.7158203125	7.30864000320435	8.64807987213135	9.00210952758789	8.20962047576904	0.139379993081093	0	0.906166017055511	0	0	0	0	0	0	448.114013671875	4436.02978515625	19
5.39711999893188	1	11.2800998687744	9.74505043029785	7.46483993530273	8.65075016021729	9.03526020050049	8.28511047363281	0.139379993081093	0	0.906166017055511	1	0	0	0	0	0	447.078002929688	4436.31982421875	19
5.4933500289917	1	11.085000038147	9.7224702835083	7.32133007049561	8.66246032714844	9.0144100189209	8.23871040344238	0.139379993081093	0	0.906166017055511	0	0	0	0	0	0	448.067993164062	4436.14013671875	19
8.97832012176514	1	11.4053001403809	9.90342044830322	7.31713008880615	9.01054954528809	9.17702007293701	8.79948997497559	0.139379993081093	0	0.906166017055511	0	0	0	0	0	1	445.028991699219	4438.7998046875	19
5.37960004806519	1	10.5473003387451	9.72990036010742	7.65742015838623	8.63300037384033	9.012619972229	8.25422954559326	0.139379993081093	0	0.906166017055511	0	0	0	0	0	0	447.454010009766	4436.14013671875	19
5.50763988494873	1	11.7490997314453	9.67599010467529	7.87228012084961	8.41012954711914	8.88088035583496	7.91651010513306	0.139379993081093	0	0.906166017055511	1	0	0	0	0	0	446.917999267578	4435.10986328125	19
6.51141023635864	1	9.0078296661377	9.7048397064209	7.44874000549316	8.5926399230957	8.97093963623047	8.15555953979492	0.139379993081093	0	0.906166017055511	0	0	0	0	0	0	447.848999023438	4435.7998046875	19
5.4098801612854	1	9.92383003234863	9.70242977142334	7.31455993652344	8.60657978057861	8.97286033630371	8.14632034301758	0.139379993081093	0	0.906166017055511	0	0	0	0	0	0	448.071014404297	4435.7998046875	19
5.0649299621582	1	10.8774995803833	10.002799987793	7.94555997848511	9.22272968292236	9.23970985412598	9.07499027252197	0.139379993081093	0	0.906166017055511	0	0	0	0	0	0	443.101013183594	4440.35009765625	19
5.49862003326416	1	10.6732997894287	9.72457981109619	7.52059984207153	8.55377006530762	8.98192977905273	8.1527099609375	0.139379993081093	0	0.906166017055511	0	0	0	0	0	0	446.614990234375	4435.85009765625	19
5.45572996139526	1	11.197699546814	9.6668701171875	7.49391984939575	8.46588039398193	8.88508033752441	7.96425008773804	0.139379993081093	0	0.906166017055511	0	0	0	0	0	0	447.744995117188	4435.16015625	19
5.50859022140503	1	11.3877000808716	9.99007987976074	7.83810997009277	9.19431972503662	9.21319961547852	9.0431604385376	0.139379993081093	0	0.906166017055511	0	0	0	0	0	0	443.125	4440.06005859375	19
5.77787017822266	1	10.5403003692627	9.68665027618408	7.45458984375	8.53316020965576	8.93031024932861	8.06698989868164	0.139379993081093	0	0.906166017055511	1	0	0	0	0	0	447.796997070312	4435.490234375	19
6.31800985336304	1	7.4245400428772	9.97912979125977	7.73166990280151	9.16880035400391	9.1806697845459	9.01679039001465	0.139379993081093	0	0.906166017055511	0	0	0	0	0	0	443.009002685547	4439.759765625	19
5.63478994369507	1	8.78155040740967	9.97698020935059	7.71002006530762	9.16370010375977	9.17325973510742	9.01175975799561	0.139379993081093	0	0.906166017055511	0	1	0	0	0	0	442.973999023438	4439.68994140625	19
7.43359994888306	1	9.02845001220703	9.70421028137207	7.39979982376099	8.59879016876221	8.97227001190186	8.15305995941162	0.139379993081093	0	0.906166017055511	0	0	0	0	0	0	447.933990478516	4435.7998046875	19
5.67436981201172	1	11.3301000595093	9.69801044464111	7.7277398109436	8.51723957061768	8.93910980224609	8.08115005493164	0.139379993081093	0	0.906166017055511	1	0	0	0	0	0	447.256988525391	4435.56005859375	19
6.19604015350342	1	7.49727010726929	9.97815036773682	7.72426986694336	9.16691017150879	9.18317031860352	9.01358985900879	0.139379993081093	0	0.906166017055511	0	0	0	0	0	0	443.075988769531	4439.759765625	19
7.13874006271362	1	6.68459987640381	9.71401977539062	7.60332012176514	8.5157299041748	8.95823001861572	8.09632015228271	0.139379993081093	0	0.906166017055511	0	0	0	0	0	0	446.580993652344	4435.66015625	19
5.08029985427856	1	9.09484004974365	9.69136047363281	7.77577018737793	8.44983005523682	8.91156005859375	7.98715019226074	0.139379993081093	0	0.906166017055511	1	0	0	0	0	0	446.747985839844	4435.31982421875	19
6.06056976318359	1	7.30552005767822	9.70343971252441	7.73021984100342	8.51593017578125	8.94534015655518	8.08316993713379	0.139379993081093	0	0.906166017055511	0	0	0	0	0	0	447.037994384766	4435.60009765625	19
5.27244997024536	1	9.86779022216797	9.67543029785156	7.48983001708984	8.49221992492676	8.90382957458496	8.010009765625	0.139379993081093	0	0.906166017055511	0	0	0	0	0	0	447.738006591797	4435.2900390625	19
7.65021991729736	1	7.74153995513916	9.97284030914307	7.30621004104614	9.1542501449585	9.07116985321045	9.02517986297607	0.214696004986763	0	0	0	0	0	0	0	0	441.725006103516	4439.0498046875	20
4.93194007873535	1	12.039999961853	9.93686962127686	7.25099992752075	9.06956005096436	9.07748031616211	8.90896034240723	0.214696004986763	0	0	0	0	0	0	0	0	442.954010009766	4438.77001953125	20
5.9553599357605	1	11.7089004516602	9.94979000091553	6.88853979110718	9.10212993621826	9.01366996765137	8.97017002105713	0.214696004986763	0	0	1	0	0	0	0	0	441.790008544922	4438.5400390625	20
6.22522020339966	1	10.3760004043579	9.95077037811279	6.9141697883606	9.10663032531738	8.99184989929199	8.98182010650635	0.214696004986763	0	0	1	0	0	0	0	0	441.497985839844	4438.419921875	20
8.17230987548828	1	9.93202972412109	9.90073013305664	5.97574996948242	8.98219013214111	8.93972969055176	8.82882022857666	0.214696004986763	0	0	0	0	0	0	0	1	442.460998535156	4437.75	20
5.76832008361816	1	11.3292999267578	9.94312000274658	6.72359991073608	9.08742046356201	8.98950958251953	8.95678043365479	0.214696004986763	0	0	0	0	0	0	0	0	441.726013183594	4438.35009765625	20
8.24598026275635	1	11.08899974823	9.90855026245117	6.85848999023438	9.00032997131348	9.00245952606201	8.83541011810303	0.214696004986763	0	0	0	0	0	0	0	1	442.897003173828	4438.1201171875	20
5.49863004684448	1	11.4062004089355	9.96411991119385	7.17187976837158	9.1345100402832	9.05220985412598	9.00358009338379	0.214696004986763	0	0	1	0	0	0	0	0	441.782012939453	4438.8701171875	20
5.76832008361816	1	11.3292999267578	9.9370002746582	6.92768001556396	9.06964015960693	9.03614044189453	8.92037963867188	0.214696004986763	0	0	0	0	0	0	0	0	442.459991455078	4438.56005859375	20
6.00368022918701	1	10.6127996444702	9.95137977600098	7.16816997528076	9.10342979431152	9.06892013549805	8.95732975006104	0.214696004986763	0	0	1	0	0	0	0	0	442.411010742188	4438.8701171875	20
6.06491994857788	1	10.1935997009277	9.97332000732422	7.30291986465454	9.15575981140137	9.0658597946167	9.02855014801025	0.214696004986763	0	0	1	0	0	0	0	0	441.638000488281	4439.02001953125	20
7.72310018539429	1	9.88327980041504	9.65295028686523	7.94268989562988	6.69200992584229	8.55037975311279	6.69734001159668	0.331647992134094	0.000464999990072101	33.3560981750488	1	0	0	0	0	0	435.670013427734	4416.68017578125	22
6.44641017913818	1	9.59294986724854	9.4932804107666	7.82671022415161	6.48396015167236	8.02225017547607	7.85122013092041	0.331647992134094	0.000464999990072101	33.3560981750488	1	0	0	0	0	0	437.951995849609	4416.97998046875	22
6.79275989532471	1	10.8465995788574	9.71063995361328	7.87310981750488	7.22735023498535	8.36250972747803	6.29033994674683	0.331647992134094	0.000464999990072101	33.3560981750488	0	0	0	0	0	0	434.683013916016	4416.93017578125	22
6.41200017929077	1	9.6141996383667	9.55004978179932	8.2027702331543	6.93106985092163	8.27945041656494	7.87569999694824	0.331647992134094	0.000464999990072101	33.3560981750488	0	0	0	0	0	0	437.454986572266	4415.77001953125	22
7.17225980758667	1	6.55108022689819	9.57382011413574	7.55055999755859	6.28287982940674	8.34832000732422	7.1132698059082	0.331647992134094	0.000464999990072101	33.3560981750488	0	0	0	0	0	0	436.705993652344	4417.64013671875	22
7.02654981613159	1	10.6559000015259	9.32112979888916	7.80192995071411	6.64958000183105	6.97808980941772	8.14468955993652	0.331647992134094	0.000464999990072101	33.3560981750488	1	0	0	0	0	0	440.115997314453	4416.93994140625	22
8.88288974761963	1	11.4264001846313	9.75512027740479	8.49876022338867	4.93986988067627	8.7158203125	7.40167999267578	0.331647992134094	0.000464999990072101	33.3560981750488	0	0	0	0	1	0	434.468994140625	4414.60009765625	22
7.92569017410278	1	10.0346002578735	9.49586009979248	7.88125991821289	6.27903985977173	8.03470993041992	7.86142015457153	0.331647992134094	0.000464999990072101	33.3560981750488	1	0	0	0	0	0	437.947998046875	4416.83984375	22
8.89984035491943	1	10.0193996429443	9.5576000213623	8.37639999389648	6.76303005218506	8.34875965118408	7.84917020797729	0.331647992134094	0.000464999990072101	33.3560981750488	1	0	0	0	0	0	437.56298828125	4415.080078125	22
7.12267017364502	1	9.07378005981445	9.50275039672852	8.05605030059814	5.685959815979	8.08036041259766	7.93228006362915	0.331647992134094	0.000464999990072101	33.3560981750488	1	0	0	0	0	0	437.976013183594	4416.330078125	22
7.1422700881958	1	8.3256196975708	9.61847019195557	7.69488000869751	5.31330013275146	8.4871301651001	6.5025200843811	0.331647992134094	0.000464999990072101	33.3560981750488	0	0	0	0	0	0	436.084991455078	4417.35009765625	22
6.46783018112183	1	9.25008010864258	9.64896965026855	8.64309024810791	6.6882700920105	8.62874984741211	7.95506000518799	0.331647992134094	0.000464999990072101	33.3560981750488	1	0	0	0	0	0	436.597991943359	4413.81005859375	22
6.44543981552124	1	9.36332035064697	9.75529956817627	8.65567970275879	6.90248012542725	8.76261043548584	7.82034015655518	0.331647992134094	0.000464999990072101	33.3560981750488	0	0	1	0	0	0	434.739990234375	4413.7900390625	22
6.68972015380859	1	9.75265979766846	9.73857975006104	7.80791997909546	7.16157007217407	8.26292991638184	6.08760976791382	0.331647992134094	0.000464999990072101	33.3560981750488	1	0	0	0	0	0	434.191009521484	4417.0400390625	22
6.02393007278442	1	11.1349000930786	9.67310047149658	8.14507007598877	5.24271011352539	8.60813999176025	7.24821996688843	0.331647992134094	0.000464999990072101	33.3560981750488	1	0	0	0	0	0	435.483001708984	4416.0400390625	22
7.87905979156494	1	9.06262016296387	9.38753986358643	8.41176986694336	6.89653015136719	7.97488021850586	7.23460006713867	0.331647992134094	0.000464999990072101	33.3560981750488	0	0	0	0	0	0	440.019012451172	4414.8798828125	22
6.82911014556885	1	7.48484992980957	9.3403902053833	8.23612976074219	5.58810997009277	7.67164993286133	7.64864015579224	0.331647992134094	0.000464999990072101	33.3560981750488	1	0	0	0	0	0	440.324005126953	4415.580078125	22
7.16989994049072	1	10.894100189209	9.67232990264893	7.40179014205933	6.79908990859985	8.30208969116211	5.51245021820068	0.331647992134094	0.000464999990072101	33.3560981750488	1	0	0	0	0	0	435.170989990234	4417.89990234375	22
7.70265007019043	1	9.69830989837646	9.49065971374512	8.07341957092285	5.00195980072021	8.03351974487305	7.98977994918823	0.331647992134094	0.000464999990072101	33.3560981750488	1	0	0	0	0	0	438.147003173828	4416.31005859375	22
6.49212980270386	1	10.7995004653931	9.56184959411621	8.29055976867676	6.97805976867676	8.33638000488281	7.93989992141724	0.331647992134094	0.000464999990072101	33.3560981750488	1	0	0	0	0	0	437.382995605469	4415.43994140625	22
8.41341018676758	1	8.52877044677734	9.56768989562988	7.98253011703491	6.57610988616943	8.31412029266357	7.51386976242065	0.331647992134094	0.000464999990072101	33.3560981750488	0	0	0	0	0	0	437.003997802734	4416.52001953125	22
5.96317005157471	1	10.3273000717163	9.64188003540039	8.0139102935791	6.52673006057739	8.55152034759521	6.97491979598999	0.331647992134094	0.000464999990072101	33.3560981750488	0	0	0	0	0	0	435.884002685547	4416.47998046875	22
6.38312005996704	1	10.0719995498657	9.46747970581055	8.07291984558105	5.65101003646851	7.94524002075195	8.02968978881836	0.331647992134094	0.000464999990072101	33.3560981750488	1	0	0	0	0	0	438.483001708984	4416.22998046875	22
5.6490797996521	1	9.97581005096436	9.76663970947266	8.04158973693848	6.35937023162842	8.34031009674072	5.20248985290527	0.331647992134094	0.000464999990072101	33.3560981750488	1	0	0	0	0	0	433.811004638672	4416.41015625	22
5.86273002624512	1	10.4527997970581	9.66154003143311	8.75568962097168	7.11608982086182	8.49820995330811	7.9095401763916	0.331647992134094	0.000464999990072101	33.3560981750488	1	0	0	0	0	0	436.686004638672	4413.10986328125	22
6.37514019012451	1	9.99942016601562	9.69392013549805	8.47601985931396	6.43272018432617	8.72642040252686	7.71970987319946	0.331647992134094	0.000464999990072101	33.3560981750488	0	0	0	0	0	0	435.514007568359	4414.68994140625	22
7.13773012161255	1	9.05871963500977	9.48707008361816	8.03905963897705	4.56635999679565	8.01202964782715	7.98108005523682	0.331647992134094	0.000464999990072101	33.3560981750488	1	0	0	0	0	0	438.165985107422	4416.43017578125	22
5.86478996276855	1	9.65756034851074	9.47879028320312	7.7548999786377	6.70372009277344	7.95857000350952	7.89624977111816	0.331647992134094	0.000464999990072101	33.3560981750488	1	0	0	0	0	0	438.101989746094	4417.2099609375	22
9.66720008850098	1	9.30226039886475	9.69810009002686	8.55803966522217	6.22052001953125	8.75035953521729	7.85233020782471	0.331647992134094	0.000464999990072101	33.3560981750488	0	0	0	0	1	0	435.582000732422	4414.27978515625	22
8.04382038116455	1	10.6040000915527	9.39068984985352	8.22745990753174	6.42191982269287	7.76420021057129	7.69362020492554	0.331647992134094	0.000464999990072101	33.3560981750488	0	0	0	0	0	1	439.670989990234	4415.64990234375	22
6.46581983566284	1	10.4928998947144	9.36493015289307	8.26154041290283	5.96892023086548	7.74370002746582	7.60781002044678	0.331647992134094	0.000464999990072101	33.3560981750488	1	0	0	0	0	0	440.049011230469	4415.5	22
6.55986976623535	1	7.43978977203369	9.29598045349121	8.31503009796143	6.6066198348999	7.76236009597778	7.45817995071411	0.390504002571106	0	10.275899887085	0	0	0	0	0	0	440.980010986328	4415.2900390625	23
7.15145015716553	1	9.13469982147217	9.25920009613037	7.89966011047363	6.37244987487793	6.87080001831055	8.04693031311035	0.390504002571106	0	10.275899887085	0	0	0	0	0	0	440.885009765625	4416.669921875	23
8.10389041900635	1	9.77307987213135	9.15738010406494	7.56979990005493	6.83429002761841	6.7210898399353	8.26842021942139	0.390504002571106	0	10.275899887085	1	0	0	0	0	0	441.731994628906	4417.43017578125	23
6.99408006668091	1	10.063099861145	9.16016960144043	8.13201999664307	5.07221984863281	7.5250301361084	7.65890979766846	0.390504002571106	0	10.275899887085	0	0	0	0	0	0	442.532989501953	4415.25	23
7.17045021057129	1	9.90244960784912	9.20608997344971	8.25032997131348	6.28858995437622	7.74432992935181	7.48960018157959	0.390504002571106	0	10.275899887085	1	0	0	0	0	0	442.084014892578	4415.14990234375	23
8.54520034790039	1	7.88997983932495	9.16720962524414	7.53830003738403	6.72713994979858	6.57004022598267	8.2776403427124	0.390504002571106	0	10.275899887085	1	0	0	0	0	0	441.623992919922	4417.47998046875	23
6.25029993057251	1	7.42155981063843	9.29831981658936	8.31735992431641	6.6111102104187	7.76731014251709	7.45192003250122	0.390504002571106	0	10.275899887085	0	0	0	0	0	0	440.957000732422	4415.27001953125	23
6.80356979370117	1	11.0881004333496	9.22632026672363	7.81151008605957	6.2238302230835	6.65900993347168	8.11305046081543	0.390504002571106	0	10.275899887085	0	0	0	0	0	0	441.174011230469	4416.89990234375	23
8.03866004943848	1	11.2861995697021	9.09776020050049	7.78092002868652	6.71600008010864	6.96809005737305	7.50986003875732	0.390504002571106	0	10.275899887085	1	0	0	0	0	0	443.489013671875	4414.77001953125	23
6.78965997695923	1	9.13004970550537	9.25422954559326	8.16956996917725	6.10303020477295	7.85547018051147	6.9245400428772	0.390504002571106	0	10.275899887085	0	0	1	0	0	0	442.144989013672	4414.06005859375	23
7.45711994171143	1	10.0310001373291	9.26105976104736	7.82385015487671	5.9734902381897	6.66283988952637	8.1070499420166	0.390504002571106	0	10.275899887085	0	0	0	0	0	0	440.809997558594	4416.85986328125	23
7.27241992950439	1	7.84569978713989	9.09317016601562	7.82547998428345	6.6714301109314	6.95437002182007	7.63013982772827	0.390504002571106	0	10.275899887085	1	0	0	0	0	0	443.398986816406	4414.97998046875	23
8.86933994293213	1	8.15944004058838	9.0644998550415	7.59580993652344	6.53436994552612	6.69606018066406	7.4152398109436	0.390504002571106	0	10.275899887085	0	0	0	0	0	0	443.890991210938	4414.7001953125	23
7.76871013641357	1	10.3765001296997	9.1532096862793	7.49375009536743	6.80757999420166	6.69945001602173	8.30473041534424	0.390504002571106	0	10.275899887085	1	0	0	0	0	0	441.738006591797	4417.56982421875	23
7.0800199508667	1	10.5321998596191	9.2198600769043	8.14369010925293	5.02156019210815	7.7184100151062	7.23054981231689	0.390504002571106	0	10.275899887085	1	0	0	0	0	0	442.321990966797	4414.43994140625	23
7.58824014663696	1	8.33502006530762	9.32392978668213	8.38998985290527	6.416100025177	8.12405967712402	6.19852018356323	0.390504002571106	0	10.275899887085	0	0	0	0	0	0	441.265014648438	4414.0498046875	23
7.20271015167236	1	10.9244003295898	9.07544040679932	7.58839988708496	6.2217698097229	6.86307001113892	7.29370021820068	0.390504002571106	0	10.275899887085	1	0	0	0	0	0	443.911010742188	4414.509765625	23
7.25038003921509	1	8.82133960723877	9.25944995880127	7.87215995788574	6.24000978469849	6.79641008377075	8.06968975067139	0.390504002571106	0	10.275899887085	0	0	0	0	0	0	440.861999511719	4416.740234375	23
7.04512977600098	1	8.07215023040771	9.1112699508667	8.04588985443115	6.2233099937439	7.31865978240967	7.85257005691528	0.390504002571106	0	10.275899887085	0	0	1	0	0	0	442.890991210938	4415.5498046875	23
6.86764001846313	1	8.72696971893311	9.30424022674561	8.32297992706299	6.6253399848938	7.77946996688843	7.43771982192993	0.390504002571106	0	10.275899887085	0	0	0	0	0	0	440.898986816406	4415.25	23
9.21317005157471	1	11.2409000396729	9.24248027801514	6.36282014846802	7.37757015228271	8.35958003997803	7.34152984619141	0.901313006877899	0.001786999986507	8.50304985046387	0	0	0	1	0	0	445.161987304688	4411.14013671875	24
7.28807020187378	1	9.02003002166748	9.04708957672119	6.28647994995117	6.01702976226807	7.97419023513794	6.56461000442505	0.901313006877899	0.001786999986507	8.50304985046387	0	0	0	0	0	0	446.134002685547	4412.68994140625	24
7.01011991500854	1	8.10031986236572	9.05877017974854	5.41816997528076	6.02800989151001	7.92778015136719	6.4200701713562	0.901313006877899	0.001786999986507	8.50304985046387	0	0	0	1	0	0	445.691986083984	4412.89013671875	24
7.19790983200073	1	9.83102035522461	9.09844970703125	6.68593978881836	6.63429021835327	8.14795017242432	7.08994007110596	0.901313006877899	0.001786999986507	8.50304985046387	1	0	0	0	0	0	446.174011230469	4412.1298828125	24
6.77710008621216	1	9.7216100692749	9.17366981506348	6.99476003646851	7.07712984085083	8.36497020721436	7.59248018264771	0.901313006877899	0.001786999986507	8.50304985046387	0	0	0	0	0	0	446.233001708984	4411.27978515625	24
7.10204982757568	1	9.8302698135376	8.97165012359619	6.68199014663696	5.94240999221802	7.74391984939575	4.65158987045288	0.901313006877899	0.001786999986507	8.50304985046387	1	0	0	0	0	0	446.394989013672	4413.259765625	24
6.83231019973755	1	7.01746988296509	8.97451019287109	6.51809978485107	5.76512002944946	7.7266001701355	4.69450998306274	0.901313006877899	0.001786999986507	8.50304985046387	0	0	1	0	0	0	446.285003662109	4413.31982421875	24
6.57263994216919	1	9.85379981994629	8.98357009887695	6.68665981292725	5.76605987548828	7.7846097946167	5.27651977539062	0.901313006877899	0.001786999986507	8.50304985046387	1	0	0	0	0	0	446.364013671875	4413.169921875	24
7.95589017868042	1	8.79481983184814	9.05648040771484	6.09021997451782	6.07158994674683	7.99012994766235	6.64909982681274	0.901313006877899	0.001786999986507	8.50304985046387	0	0	0	0	0	0	446.037994384766	4412.66015625	24
7.47157001495361	1	8.12493991851807	9.11678981781006	6.22533988952637	6.94055986404419	7.90698003768921	6.40201997756958	0.901313006877899	0.001786999986507	8.50304985046387	0	0	0	0	0	0	445.092010498047	4412.72021484375	24
6.95558023452759	1	8.97554969787598	8.992600440979	6.72167015075684	5.70738983154297	7.81820011138916	5.57313013076782	0.901313006877899	0.001786999986507	8.50304985046387	1	0	0	0	0	0	446.35400390625	4413.08984375	24
6.27288007736206	1	8.69958972930908	9.13125038146973	7.31118011474609	6.47252988815308	7.55398988723755	5.9656400680542	1.78207004070282	0.00358100002631545	4.24983978271484	0	0	0	0	1	0	444.136993408203	4413.4501953125	25
7.5447998046875	1	8.18644046783447	8.93432998657227	6.67037010192871	5.89029979705811	6.78587007522583	7.22257995605469	1.78207004070282	0.00358100002631545	4.24983978271484	0	0	0	0	0	0	445.114013671875	4414.83984375	25
8.64507961273193	1	8.42508029937744	8.97233009338379	6.68413019180298	6.20550012588501	7.11153984069824	6.82675981521606	1.78207004070282	0.00358100002631545	4.24983978271484	0	0	0	0	0	0	445.134002685547	4414.3701171875	25
6.6447901725769	1	8.42337036132812	9.45007991790771	8.367600440979	7.50829982757568	9.03734016418457	6.54778003692627	1.31717002391815	0	0.201425999403	0	0	0	1	0	0	448.143005371094	4407.2998046875	26
5.82936000823975	1	9.43803024291992	9.28104019165039	8.0290699005127	7.6691198348999	8.76984024047852	7.11886978149414	0.852554023265839	0	0.883822023868561	0	0	0	0	0	0	448.173004150391	4409.330078125	27
5.62746000289917	1	10.0651998519897	9.2839298248291	7.98141002655029	7.67811012268066	8.76270961761475	7.11854982376099	0.852554023265839	0	0.883822023868561	0	0	0	0	0	0	448.019989013672	4409.33984375	27
5.53283023834229	1	10.6171998977661	9.29745960235596	8.04238986968994	7.69750022888184	8.79421997070312	6.96491003036499	0.852554023265839	0	0.883822023868561	0	0	0	0	0	0	448.134002685547	4409.14990234375	27
8.45291042327881	1	8.21932983398438	9.46255016326904	6.59024000167847	7.04504013061523	7.78981018066406	8.00656986236572	1.7960000038147	0.000468000012915581	1.48488998413086	0	0	0	0	0	0	438.072998046875	4419.6298828125	30
8.49736976623535	1	9.56029033660889	9.47375011444092	6.35979986190796	6.96037006378174	7.84954023361206	7.95733022689819	1.7960000038147	0.000468000012915581	1.48488998413086	0	0	0	0	0	0	437.928009033203	4419.58984375	30
8.23202037811279	1	8.80955982208252	9.46710968017578	6.49142980575562	6.98590993881226	7.81896018981934	7.98183012008667	1.7960000038147	0.000468000012915581	1.48488998413086	0	0	0	0	0	0	438.014007568359	4419.58984375	30
7.13580989837646	1	10.0958003997803	9.58491039276123	7.23767995834351	5.80016994476318	8.39430999755859	6.90802001953125	1.7960000038147	0.000468000012915581	1.48488998413086	0	0	0	1	0	0	436.4580078125	4418.3798828125	30
7.11964988708496	1	10.6719999313354	9.51051998138428	6.99811983108521	5.60736989974976	8.157790184021	7.60817003250122	1.7960000038147	0.000468000012915581	1.48488998413086	0	0	0	0	0	0	437.509002685547	4418.33984375	30
7.96927976608276	1	9.46498012542725	9.50212001800537	5.23706007003784	6.77551984786987	7.99063014984131	7.81634998321533	1.7960000038147	0.000468000012915581	1.48488998413086	1	0	0	0	0	0	437.554992675781	4419.47998046875	30
7.19859981536865	1	11.1794996261597	9.44445037841797	7.25102996826172	7.0968599319458	7.58937978744507	7.88362979888916	1.7960000038147	0.000468000012915581	1.48488998413086	0	0	0	0	0	0	438.328002929688	4420.47021484375	30
5.38652992248535	1	7.91534996032715	9.51688003540039	7.13126993179321	6.10240983963013	8.16903972625732	7.56423997879028	1.7960000038147	0.000468000012915581	1.48488998413086	1	0	0	0	0	0	437.440002441406	4418.169921875	30
7.24634981155396	1	9.02073955535889	9.58866024017334	6.67562007904053	5.90739011764526	8.32954025268555	7.30682992935181	1.7960000038147	0.000468000012915581	1.48488998413086	1	0	0	0	0	0	436.347991943359	4419.31982421875	30
6.71121978759766	1	10.9565000534058	9.61398029327393	6.26487016677856	6.38212013244629	8.36707973480225	7.05603981018066	1.7960000038147	0.000468000012915581	1.48488998413086	1	0	0	0	0	0	435.97900390625	4419.16015625	30
6.68517017364502	1	10.8069000244141	9.49446964263916	7.02988004684448	5.7049298286438	8.09642028808594	7.70928001403809	1.7960000038147	0.000468000012915581	1.48488998413086	0	0	0	0	0	0	437.723999023438	4418.35009765625	30
9.68000030517578	1	9.89756011962891	9.23081016540527	6.81639003753662	6.32258987426758	6.74501991271973	8.39478969573975	1.77217996120453	0.000482000003103167	1.08899998664856	0	0	0	1	0	0	440.808013916016	4418.47998046875	31
9.11610984802246	1	9.25576972961426	9.11468982696533	6.00177001953125	6.50612020492554	6.91237020492554	8.20174980163574	1.77217996120453	0.000482000003103167	1.08899998664856	0	1	0	0	0	0	441.859008789062	4419.39990234375	31
9.11612033843994	1	10.0490999221802	9.11454010009766	6.26005983352661	6.84076023101807	6.59521007537842	8.12248039245605	1.77217996120453	0.000482000003103167	1.08899998664856	0	1	0	0	0	0	441.855010986328	4419.68994140625	31
8.0930004119873	1	8.31581974029541	9.0928897857666	6.3997597694397	6.08046007156372	7.15109014511108	8.27122974395752	1.77217996120453	0.000482000003103167	1.08899998664856	0	0	0	0	0	0	442.063995361328	4419.18994140625	31
7.00492000579834	1	8.54213047027588	9.08456039428711	6.29240989685059	6.06436014175415	7.18969011306763	8.28219985961914	1.77217996120453	0.000482000003103167	1.08899998664856	1	0	0	0	0	0	442.139007568359	4419.169921875	31
8.07250022888184	1	9.79339981079102	9.17831993103027	5.95527982711792	6.50037002563477	6.64097023010254	8.09327030181885	1.77217996120453	0.000482000003103167	1.08899998664856	1	0	0	0	0	0	441.256988525391	4419.68017578125	31
6.90776014328003	1	6.13215017318726	7.62203979492188	6.3559398651123	4.83534002304077	6.70485019683838	8.67181968688965	1.15876996517181	0.215546995401382	1.29460000991821	0	0	0	0	0	0	448.9169921875	4419.97021484375	32
6.90776014328003	1	6.18170976638794	7.86096000671387	5.67490005493164	6.65361976623535	6.44958019256592	8.66116046905518	1.15876996517181	0.215546995401382	1.29460000991821	1	0	0	0	0	0	448.411010742188	4419.1298828125	32
8.32964038848877	1	6.17908000946045	7.51747989654541	5.55026006698608	5.65775012969971	7.47186994552612	8.53855037689209	1.15876996517181	0.215546995401382	1.29460000991821	0	0	0	0	1	0	449.625	4420.97998046875	32
10.4426002502441	1	8.49079990386963	7.28532981872559	5.72288990020752	6.25609016418457	7.19950008392334	8.55523014068604	1.15876996517181	0.215546995401382	1.29460000991821	0	0	0	0	0	0	449.484008789062	4419.64990234375	32
9.89752006530762	1	10.2814998626709	7.58283996582031	5.63033008575439	5.73329019546509	6.97106981277466	8.56311988830566	1.15876996517181	0.215546995401382	1.29460000991821	0	1	0	0	0	0	449.055999755859	4419.14990234375	32
7.15298986434937	1	6.26074981689453	7.32285022735596	3.9894700050354	5.77056980133057	7.43040990829468	8.58650970458984	1.15876996517181	0.215546995401382	1.29460000991821	0	0	1	0	0	0	449.644012451172	4420.47998046875	32
6.90776014328003	1	6.629469871521	7.62709999084473	6.40455007553101	4.9879298210144	6.70921993255615	8.67572975158691	1.15876996517181	0.215546995401382	1.29460000991821	0	0	0	0	0	0	448.911010742188	4420	32
9.23260974884033	1	8.77956008911133	7.53924989700317	5.1811900138855	5.85047006607056	6.82819986343384	8.61065006256104	1.15876996517181	0.215546995401382	1.29460000991821	0	0	0	0	0	0	449.063995361328	4419.60009765625	32
6.90776014328003	1	5.79087018966675	7.6142201423645	6.30663013458252	4.7500901222229	6.71019983291626	8.66740036010742	1.15876996517181	0.215546995401382	1.29460000991821	0	0	0	0	0	0	448.929992675781	4419.93994140625	32
10.0581998825073	1	8.24275970458984	7.52870988845825	4.50222015380859	6.06607007980347	6.86959981918335	8.59743022918701	1.15876996517181	0.215546995401382	1.29460000991821	0	0	0	0	0	0	449.089996337891	4419.509765625	32
6.90776014328003	1	5.93228006362915	7.61606979370117	6.35079002380371	4.89825010299683	6.71941995620728	8.67026996612549	1.15876996517181	0.215546995401382	1.29460000991821	0	0	0	0	0	0	448.929992675781	4419.97021484375	32
7.54961013793945	1	5.97305011749268	7.45387983322144	6.00628995895386	4.78828001022339	7.16429996490479	8.65493011474609	1.15876996517181	0.215546995401382	1.29460000991821	1	0	0	0	0	0	449.309997558594	4420.259765625	32
6.86693000793457	1	8.80986022949219	7.54812002182007	6.07194995880127	5.48123979568481	7.24078989028931	8.62337970733643	1.15876996517181	0.215546995401382	1.29460000991821	0	1	0	0	0	0	449.298004150391	4420.64013671875	32
7.9607400894165	1	4.74318981170654	7.83508014678955	5.88929986953735	5.57330989837646	5.6298999786377	8.71897983551025	1.15876996517181	0.215546995401382	1.29460000991821	0	0	1	0	0	0	448.415008544922	4419.77001953125	32
6.90776014328003	1	6.60352993011475	7.61932992935181	6.40243005752563	5.06311988830566	6.72962999343872	8.6739501953125	1.15876996517181	0.215546995401382	1.29460000991821	0	0	0	0	0	0	448.927001953125	4420	32
9.57322978973389	1	8.10531997680664	7.68381977081299	6.56407022476196	5.72889995574951	7.08610010147095	8.64688968658447	1.15876996517181	0.215546995401382	1.29460000991821	0	0	0	0	0	0	449.06298828125	4420.7900390625	32
7.13886976242065	1	9.29234027862549	7.63617992401123	6.21094989776611	5.2891001701355	7.05809020996094	8.54732036590576	1.15876996517181	0.215546995401382	1.29460000991821	0	0	0	0	1	0	449.015991210938	4418.93017578125	32
7.5120701789856	1	5.57294988632202	7.69091987609863	6.01390981674194	5.53533983230591	7.24121999740601	8.58522987365723	1.15876996517181	0.215546995401382	1.29460000991821	0	0	0	1	0	0	449.276000976562	4421.1201171875	32
7.61876010894775	1	10.6667995452881	8.65797996520996	7.06092977523804	5.6665301322937	7.66304016113281	7.8292498588562	2.44925999641418	0.0110069997608662	4.57432985305786	0	0	0	0	0	0	448.815002441406	4414.35009765625	34
5.83549976348877	1	9.08250999450684	8.77585983276367	6.71248006820679	6.41985988616943	6.63084983825684	7.27090978622437	2.44925999641418	0.0110069997608662	4.57432985305786	0	0	0	0	0	0	446.68798828125	4414.81005859375	34
7.67271995544434	1	9.81309986114502	8.55154037475586	5.69856977462769	5.16578006744385	7.43286991119385	8.13753986358643	2.44925999641418	0.0110069997608662	4.57432985305786	0	0	0	0	0	0	449.660003662109	4414.68017578125	34
7.65652990341187	1	11.263500213623	8.6168098449707	7.57636022567749	6.40585994720459	7.12154006958008	7.71615982055664	2.44925999641418	0.0110069997608662	4.57432985305786	0	0	0	0	0	0	447.759002685547	4415.18017578125	34
7.52086019515991	1	9.47270011901855	8.67786979675293	7.55478000640869	6.66970014572144	7.28592014312744	7.56312990188599	2.44925999641418	0.0110069997608662	4.57432985305786	1	0	0	0	0	0	447.787994384766	4414.740234375	34
7.66417980194092	1	9.07233047485352	8.5642204284668	6.12084007263184	4.14210987091064	7.51051998138428	8.09023952484131	2.44925999641418	0.0110069997608662	4.57432985305786	0	0	0	0	0	0	449.497009277344	4414.66015625	34
7.68422985076904	1	9.21840000152588	8.55399990081787	6.22147989273071	3.39997005462646	7.48696994781494	8.08868026733398	2.44925999641418	0.0110069997608662	4.57432985305786	0	0	0	0	0	0	449.459991455078	4414.72998046875	34
8.64507961273193	1	8.42508029937744	8.77013969421387	6.59645986557007	6.50511980056763	6.30513000488281	7.3846001625061	2.44925999641418	0.0110069997608662	4.57432985305786	0	0	0	0	0	0	446.514007568359	4415.02001953125	34
7.51335000991821	1	8.54337978363037	8.56857013702393	6.27384996414185	4.53298997879028	7.51918983459473	8.06884002685547	2.44925999641418	0.0110069997608662	4.57432985305786	0	0	0	0	0	0	449.421997070312	4414.66015625	34
7.33690977096558	1	7.45240020751953	7.91369009017944	7.0199499130249	5.96150016784668	7.00930023193359	7.8867301940918	1.77269995212555	0.0179999992251396	2.06545996665955	0	0	1	0	0	0	450.855987548828	4416.9599609375	35
7.99451017379761	1	9.58883953094482	8.09453964233398	7.33526992797852	6.27239990234375	6.25790023803711	7.39017009735107	1.77269995212555	0.0179999992251396	2.06545996665955	0	0	1	0	0	0	451.828002929688	4416.5400390625	35
7.65610980987549	1	8.99683952331543	7.67263984680176	7.33450984954834	5.32166004180908	7.36028003692627	7.8446798324585	1.77269995212555	0.0179999992251396	2.06545996665955	0	0	0	0	0	0	451.230987548828	4417.56982421875	35
7.18540000915527	1	6.3156099319458	7.61510992050171	7.26646995544434	5.17321014404297	7.44737005233765	7.91119003295898	1.77269995212555	0.0179999992251396	2.06545996665955	0	0	0	1	0	0	451.089996337891	4417.669921875	35
7.2043399810791	1	8.15474033355713	7.64569997787476	6.90681982040405	5.41760015487671	7.48819017410278	8.04043006896973	1.77269995212555	0.0179999992251396	2.06545996665955	0	0	0	0	0	0	450.635986328125	4417.6298828125	35
7.21582984924316	1	6.31450986862183	7.7067699432373	7.30389022827148	5.12502002716064	7.31621980667114	7.83873987197876	1.77269995212555	0.0179999992251396	2.06545996665955	0	0	1	0	0	0	451.203002929688	4417.490234375	35
8.09428977966309	1	6.8198299407959	7.93556022644043	5.45783996582031	4.35906982421875	7.64308977127075	8.41664981842041	2.40296006202698	0.352306008338928	2.12794995307922	0	0	0	0	0	0	449.733001708984	4422.22021484375	36
9.17119026184082	1	9.53604030609131	8.01875019073486	6.70248985290527	5.69500017166138	7.58732986450195	8.21685028076172	2.40296006202698	0.352306008338928	2.12794995307922	0	0	0	0	0	0	450.454010009766	4422.68994140625	36
8.77283000946045	1	9.8235502243042	7.98218011856079	6.63001012802124	5.24671983718872	7.63529014587402	8.22313976287842	2.40296006202698	0.352306008338928	2.12794995307922	0	0	0	0	0	0	450.457000732422	4422.580078125	36
8.68692016601562	1	7.99842977523804	7.98169994354248	6.12224006652832	6.23471021652222	7.75493001937866	8.07621955871582	2.40296006202698	0.352306008338928	2.12794995307922	0	0	1	0	0	0	450.972991943359	4422.6201171875	36
7.54961013793945	1	5.21852016448975	8.32705020904541	5.96014022827148	6.03903007507324	6.70718002319336	8.34434032440186	2.40296006202698	0.352306008338928	2.12794995307922	0	0	0	0	1	0	449.865997314453	4423.68994140625	36
7.49554014205933	1	5.66438007354736	8.2681303024292	5.60046005249023	5.96256017684937	6.95164012908936	8.39797019958496	2.40296006202698	0.352306008338928	2.12794995307922	0	0	0	1	0	0	449.631988525391	4423.3701171875	36
9.45121002197266	1	8.18255996704102	7.85545015335083	4.59659004211426	5.80916976928711	7.72045993804932	8.05900001525879	2.40296006202698	0.352306008338928	2.12794995307922	1	0	0	0	0	0	451.157012939453	4422.27001953125	36
8.10002994537354	1	9.48281002044678	8.129150390625	6.06260013580322	6.55327987670898	7.50079011917114	8.13043975830078	2.40296006202698	0.352306008338928	2.12794995307922	1	0	0	0	0	0	450.697998046875	4423.080078125	36
7.34497976303101	1	10.0121002197266	6.3031702041626	6.79807996749878	6.2317099571228	6.97410011291504	8.43070983886719	2.27022004127502	0.321897000074387	2.9349799156189	1	0	0	0	0	0	450.848999023438	4420.22998046875	37
7.06448984146118	1	9.17138957977295	6.36990976333618	6.77246999740601	6.2637300491333	6.77051019668579	8.39395999908447	2.27022004127502	0.321897000074387	2.9349799156189	1	0	0	0	0	0	451.050994873047	4420.27001953125	37
7.49554014205933	1	6.91708993911743	6.80416011810303	6.37914991378784	3.54689002037048	7.53585004806519	8.50514030456543	2.27022004127502	0.321897000074387	2.9349799156189	0	0	0	1	0	0	450.058013916016	4419.8798828125	37
8.68459033966064	1	6.55564022064209	6.56795978546143	6.76867008209229	5.63756990432739	7.23417997360229	8.47243022918701	2.27022004127502	0.321897000074387	2.9349799156189	0	0	0	0	1	0	450.533996582031	4420.27978515625	37
9.40919971466064	1	9.41584968566895	6.02843999862671	6.01029014587402	6.04291009902954	7.25714015960693	8.30972003936768	2.27022004127502	0.321897000074387	2.9349799156189	1	0	0	0	0	0	450.755004882812	4419.330078125	37
9.31941986083984	1	9.72721004486084	5.01874017715454	6.2399001121521	4.77859020233154	6.93435001373291	8.38197040557861	2.27022004127502	0.321897000074387	2.9349799156189	0	0	0	0	0	0	450.929992675781	4419.85009765625	37
9.847900390625	1	7.1530499458313	5.21757984161377	5.9867901802063	5.55558013916016	7.12140989303589	8.34136009216309	2.27022004127502	0.321897000074387	2.9349799156189	1	0	0	0	0	0	450.825012207031	4419.5498046875	37
8.32806968688965	1	10.2825002670288	7.78679990768433	7.12773990631104	5.60400009155273	7.39199018478394	7.52972984313965	2.32047009468079	0.14241099357605	2.24187994003296	0	1	0	0	0	0	452.130004882812	4417.60009765625	39
8.13086986541748	1	9.96551990509033	7.77242994308472	7.13825988769531	5.62747001647949	7.41029977798462	7.5463399887085	2.32047009468079	0.14241099357605	2.24187994003296	0	1	0	0	0	0	452.121002197266	4417.64013671875	39
6.88994979858398	1	7.7985200881958	7.40154981613159	7.15278005599976	6.48931980133057	7.64167022705078	7.91871976852417	2.32047009468079	0.14241099357605	2.24187994003296	1	0	0	0	0	0	451.403015136719	4418.1201171875	39
8.41007995605469	1	8.19237995147705	7.48681020736694	6.85436010360718	6.01467990875244	7.4579701423645	7.82112979888916	2.32047009468079	0.14241099357605	2.24187994003296	0	0	0	0	0	0	452.203002929688	4418.43994140625	39
7.36201000213623	1	7.39453983306885	7.53677988052368	7.16820001602173	5.76507997512817	7.54291009902954	7.96827983856201	2.32047009468079	0.14241099357605	2.24187994003296	0	0	0	1	0	0	450.993011474609	4417.81982421875	39
8.10346031188965	1	7.83925008773804	7.46822023391724	6.81022977828979	6.11004018783569	7.43290996551514	7.83679008483887	2.32047009468079	0.14241099357605	2.24187994003296	0	0	0	0	0	0	452.200012207031	4418.47998046875	39
7.49136018753052	1	7.59607982635498	7.32833003997803	6.92756986618042	5.91909980773926	7.66761016845703	8.01807022094727	2.32047009468079	0.14241099357605	2.24187994003296	0	0	0	0	0	0	451.071014404297	4418.18017578125	39
8.02950954437256	1	8.51998996734619	7.21537017822266	6.83326005935669	5.74943017959595	7.57849979400635	8.03872966766357	2.32047009468079	0.14241099357605	2.24187994003296	0	0	0	0	0	0	451.135009765625	4418.35009765625	39
8.08874034881592	1	8.67562961578369	7.23563003540039	6.91757011413574	6.02750015258789	7.56282997131348	8.01167011260986	2.32047009468079	0.14241099357605	2.24187994003296	0	0	0	0	0	0	451.239013671875	4418.33984375	39
5.6121997833252	1	10.1871995925903	7.46374988555908	6.74420976638794	5.55536985397339	7.63049983978271	8.17350959777832	2.32047009468079	0.14241099357605	2.24187994003296	1	0	0	0	0	0	450.363006591797	4418.0498046875	39
7.84904003143311	1	9.78791046142578	7.92426013946533	6.65510988235474	6.19250011444092	7.63797998428345	7.82637977600098	2.32231998443604	0.0152709996327758	3.10997009277344	1	0	0	0	0	0	451.868988037109	4422.2998046875	40
9.11553955078125	1	8.3674898147583	8.07946014404297	5.87546014785767	5.35016012191772	7.79055023193359	7.93023014068604	2.32231998443604	0.0152709996327758	3.10997009277344	0	0	1	0	0	0	451.35400390625	4422.89990234375	40
9.02000045776367	1	7.97246980667114	7.76106023788452	5.98689985275269	6.16414022445679	7.55109977722168	8.0150203704834	2.32231998443604	0.0152709996327758	3.10997009277344	0	0	0	0	0	0	451.446990966797	4421.990234375	40
9.32771015167236	1	8.85367012023926	7.69253015518188	6.7892599105835	5.76549005508423	7.33843994140625	7.95599985122681	2.32231998443604	0.0152709996327758	3.10997009277344	1	0	0	0	0	0	451.869995117188	4421.68017578125	40
8.85035991668701	1	11.421799659729	8.16131973266602	5.69761991500854	5.41371011734009	7.74642992019653	7.89056015014648	2.32231998443604	0.0152709996327758	3.10997009277344	0	1	0	0	0	0	451.4169921875	4423.169921875	40
7.59110021591187	1	7.18006992340088	8.23040962219238	5.66533994674683	6.34740018844604	7.5964298248291	7.96011018753052	2.32231998443604	0.0152709996327758	3.10997009277344	0	0	0	0	0	0	451.204986572266	4423.43994140625	40
8.54681968688965	1	8.99355030059814	8.27532958984375	6.25247001647949	6.43841981887817	7.6552300453186	7.8855299949646	2.32231998443604	0.0152709996327758	3.10997009277344	0	0	0	0	0	0	451.411987304688	4423.58984375	40
8.40703010559082	1	8.05515956878662	7.76973009109497	6.30888986587524	6.45297002792358	7.52342987060547	7.97241020202637	2.32231998443604	0.0152709996327758	3.10997009277344	0	0	0	0	0	0	451.605987548828	4421.97021484375	40
9.51317024230957	1	8.07215023040771	8.29889011383057	6.68157005310059	5.72199010848999	7.79662990570068	7.74290990829468	2.32231998443604	0.0152709996327758	3.10997009277344	0	0	0	0	0	0	451.766998291016	4423.6298828125	40
9.39021015167236	1	9.59463024139404	7.74006986618042	5.44409990310669	5.46113014221191	7.58429002761841	8.08353996276855	2.32231998443604	0.0152709996327758	3.10997009277344	0	0	1	0	0	0	451.207000732422	4421.97998046875	40
8.96872043609619	1	9.19007968902588	9.2014102935791	6.52066993713379	7.13576984405518	7.90252017974854	8.27422046661377	2.53746008872986	0.000584000023081899	1.99160003662109	1	0	0	0	0	0	443.335998535156	4426.0498046875	41
8.86472034454346	1	6.08283996582031	9.25596046447754	6.80354022979736	6.31318998336792	7.95380020141602	8.15966987609863	2.53746008872986	0.000584000023081899	1.99160003662109	0	0	0	0	0	0	442.601989746094	4426.02001953125	41
8.50399971008301	1	9.17864036560059	9.27420043945312	6.49806022644043	6.70310020446777	8.11388969421387	8.08833980560303	2.53746008872986	0.000584000023081899	1.99160003662109	0	0	0	0	0	0	442.768005371094	4426.5400390625	41
7.01846981048584	1	9.7531795501709	9.22819995880127	6.78730010986328	6.95393991470337	7.9962100982666	8.22105979919434	2.53746008872986	0.000584000023081899	1.99160003662109	0	0	0	0	0	0	443.080993652344	4426.169921875	41
8.50430965423584	1	7.80842018127441	9.23711013793945	6.8792200088501	6.67103004455566	7.95491981506348	8.19760990142822	2.53746008872986	0.000584000023081899	1.99160003662109	0	0	0	0	0	0	442.855987548828	4426.02978515625	41
7.7419900894165	1	6.94440984725952	9.2486400604248	6.59927988052368	6.91646003723145	8.04413986206055	8.16121006011963	2.53746008872986	0.000584000023081899	1.99160003662109	0	0	0	0	0	0	442.959991455078	4426.35009765625	41
9.1806001663208	1	7.38529014587402	7.94069004058838	6.91868019104004	6.07206010818481	6.95527982711792	7.92534017562866	2.38734006881714	0.107946999371052	1.74695003032684	0	0	0	0	1	0	450.730987548828	4416.89990234375	42
6.99771022796631	1	7.02943992614746	7.67506980895996	6.8216700553894	5.62206983566284	7.46430015563965	8.05181980133057	2.38734006881714	0.107946999371052	1.74695003032684	0	0	0	0	0	0	450.571990966797	4417.56982421875	42
7.81584978103638	1	10.8001003265381	8.34858989715576	6.76049995422363	5.17946004867554	7.26015996932983	8.62022972106934	2.39394998550415	0.443801999092102	2.90885996818542	1	0	0	0	0	0	448.536010742188	4423.169921875	43
7.52294015884399	1	6.76172018051147	8.54677963256836	5.34548997879028	5.54514980316162	6.93758010864258	8.72622013092041	2.39394998550415	0.443801999092102	2.90885996818542	0	0	0	1	0	0	447.782012939453	4423.759765625	43
7.60090017318726	1	4.57160997390747	8.40085983276367	5.89894008636475	5.16997003555298	6.81944990158081	8.54751968383789	2.39394998550415	0.443801999092102	2.90885996818542	0	0	1	0	0	0	448.9169921875	4423.66015625	43
7.52294015884399	1	6.58083009719849	8.34311008453369	6.97389984130859	5.99238014221191	7.36066007614136	8.65291976928711	2.39394998550415	0.443801999092102	2.90885996818542	0	0	0	0	1	0	448.361999511719	4423.009765625	43
7.48797988891602	1	9.1972599029541	8.44888973236084	6.09496021270752	5.92714977264404	6.82668018341064	8.62852954864502	2.39394998550415	0.443801999092102	2.90885996818542	0	0	0	0	0	0	448.481994628906	4423.669921875	43
7.75479984283447	1	8.63051986694336	8.43515968322754	5.93899011611938	5.83776998519897	6.84907007217407	8.60741996765137	2.39394998550415	0.443801999092102	2.90885996818542	0	0	0	0	0	0	448.598999023438	4423.66015625	43
8.39153957366943	1	9.51826953887939	8.39148044586182	6.82358980178833	6.06910991668701	7.264319896698	8.67500019073486	2.39394998550415	0.443801999092102	2.90885996818542	1	0	0	0	0	0	448.222991943359	4423.169921875	43
7.54961013793945	1	6.31867980957031	8.31427955627441	6.15410995483398	5.73196983337402	6.85552978515625	8.45925998687744	2.39394998550415	0.443801999092102	2.90885996818542	0	0	0	0	1	0	449.350006103516	4423.4599609375	43
8.15612983703613	1	7.84640979766846	8.2285099029541	6.14975023269653	5.32387018203735	7.25227022171021	8.49629020690918	2.39394998550415	0.443801999092102	2.90885996818542	0	0	0	0	0	0	449.196014404297	4423.009765625	43
6.74465990066528	1	10.0054998397827	9.57563972473145	6.8407998085022	6.69819021224976	8.25345039367676	7.60853004455566	2.04380989074707	0	5.88329982757568	0	0	0	0	1	0	436.532989501953	4419.830078125	44
8.94493007659912	1	8.07806015014648	9.52935028076172	5.2596001625061	6.64589023590088	8.10383033752441	7.6818699836731	2.04380989074707	0	5.88329982757568	1	0	0	0	0	0	437.186004638672	4419.4599609375	44
7.46737003326416	1	7.34578990936279	8.01430988311768	6.42157983779907	5.82241010665894	7.27033996582031	8.55729961395264	2.18096995353699	0.516354978084564	2.67523002624512	0	0	0	1	0	0	449.065002441406	4422.06982421875	45
7.5120701789856	1	6.25539016723633	7.76626014709473	5.90663003921509	6.28118991851807	7.39743995666504	8.51229000091553	2.18096995353699	0.516354978084564	2.67523002624512	0	0	0	1	0	0	449.489013671875	4421.56005859375	45
7.46737003326416	1	7.09179019927979	8.00411987304688	6.32040977478027	5.939040184021	7.308030128479	8.54551029205322	2.18096995353699	0.516354978084564	2.67523002624512	0	0	0	1	0	0	449.126007080078	4422.080078125	45
7.46737003326416	1	8.61116027832031	8.04452991485596	6.57878017425537	5.48772001266479	7.22969007492065	8.57371044158936	2.18096995353699	0.516354978084564	2.67523002624512	0	0	0	1	0	0	448.964996337891	4422.10986328125	45
7.46737003326416	1	6.41119003295898	8.00061988830566	6.29011011123657	5.97509002685547	7.31717014312744	8.54240036010742	2.18096995353699	0.516354978084564	2.67523002624512	0	0	0	1	0	0	449.143005371094	4422.080078125	45
7.46737003326416	1	9.70081996917725	7.97709989547729	6.11293983459473	6.06435012817383	7.35589981079102	8.52766990661621	2.18096995353699	0.516354978084564	2.67523002624512	0	0	0	1	0	0	449.227996826172	4422.0498046875	45
7.46737003326416	1	7.32818984985352	7.95253992080688	6.14761018753052	5.82707023620605	7.31227016448975	8.53715038299561	2.18096995353699	0.516354978084564	2.67523002624512	0	0	0	1	0	0	449.209014892578	4421.9501953125	45
8.87226963043213	1	7.41125011444092	7.90326976776123	5.37444019317627	6.03064012527466	7.45564985275269	8.48832988739014	2.18096995353699	0.516354978084564	2.67523002624512	0	0	0	0	0	0	449.460998535156	4421.9599609375	45
7.97636985778809	1	9.10702991485596	7.83116006851196	6.45007991790771	5.53345012664795	7.79029989242554	8.29846954345703	2.67624998092651	0.363344013690948	1.71682000160217	0	0	0	0	0	0	450.2919921875	4422.1298828125	46
7.46737003326416	1	6.99739980697632	7.81605005264282	6.1983699798584	4.70274019241333	7.78937005996704	8.33463954925537	2.67624998092651	0.363344013690948	1.71682000160217	0	0	0	0	1	0	450.162994384766	4422.0498046875	46
8.90952968597412	1	8.21957969665527	7.57291984558105	4.03702020645142	6.10254001617432	7.49539995193481	8.50893974304199	2.67624998092651	0.363344013690948	1.71682000160217	0	0	0	0	0	0	449.684997558594	4421.18017578125	46
6.6200098991394	1	6.80583000183105	8.08963966369629	6.0994701385498	4.46087980270386	7.46338987350464	8.42644023895264	2.74597001075745	0.431102007627487	2.23042988777161	0	0	1	0	0	0	449.579986572266	4422.66015625	47
7.46737003326416	1	6.21861982345581	8.18852996826172	6.92680978775024	5.25471019744873	7.38016986846924	8.58802032470703	2.74597001075745	0.431102007627487	2.23042988777161	0	0	0	1	0	0	448.782012939453	4422.580078125	47
7.46737003326416	1	5.90569019317627	8.18443965911865	6.90675020217896	5.12819004058838	7.38831996917725	8.5836296081543	2.74597001075745	0.431102007627487	2.23042988777161	0	0	0	1	0	0	448.805999755859	4422.580078125	47
7.41235017776489	1	7.50171995162964	8.16277980804443	7.09424018859863	5.10095977783203	7.03303003311157	8.65303993225098	2.74597001075745	0.431102007627487	2.23042988777161	0	0	0	1	0	0	448.489013671875	4422.2099609375	47
7.52294015884399	1	5.494460105896	8.21856021881104	7.14266014099121	5.51738977432251	7.2529501914978	8.6369104385376	2.74597001075745	0.431102007627487	2.23042988777161	0	0	0	0	1	0	448.52099609375	4422.509765625	47
7.49554014205933	1	5.36101007461548	8.06437015533447	6.5290699005127	5.42841005325317	7.32972002029419	8.55331993103027	2.74597001075745	0.431102007627487	2.23042988777161	0	0	0	0	1	0	449.039001464844	4422.240234375	47
7.52294015884399	1	5.26014995574951	8.26451015472412	6.96424007415771	4.56953001022339	7.46468019485474	8.60795974731445	2.74597001075745	0.431102007627487	2.23042988777161	0	0	0	0	1	0	448.635986328125	4422.81982421875	47
7.66888999938965	1	7.57711982727051	8.20380973815918	7.08034992218018	5.39679002761841	7.28101015090942	8.62203979492188	2.74597001075745	0.431102007627487	2.23042988777161	1	0	0	0	0	0	448.605010986328	4422.509765625	47
7.46737003326416	1	8.4860897064209	8.18002033233643	6.94933986663818	5.22284984588623	7.3584098815918	8.58979034423828	2.74597001075745	0.431102007627487	2.23042988777161	0	0	0	1	0	0	448.778991699219	4422.5400390625	47
8.44649028778076	1	10.1077995300293	7.91466999053955	6.83078002929688	6.23225021362305	7.14962005615234	8.44102001190186	2.92767000198364	0.521552979946136	1.14318001270294	1	0	0	0	0	0	449.031005859375	4417.740234375	48
7.52294015884399	1	6.36139011383057	7.10079002380371	6.13090991973877	5.08334016799927	7.52437019348145	8.49997997283936	2.96130990982056	0.501136004924774	2.30601000785828	0	0	0	1	0	0	450.113006591797	4420.580078125	49
8.52663040161133	1	6.26233005523682	6.75015020370483	6.79841995239258	5.90777015686035	7.22849988937378	8.43970012664795	2.96130990982056	0.501136004924774	2.30601000785828	0	0	0	0	1	0	450.574005126953	4420.47021484375	49
7.5120701789856	1	6.8076000213623	6.5180401802063	6.81027984619141	6.26517009735107	7.01191997528076	8.41438007354736	2.96130990982056	0.501136004924774	2.30601000785828	0	0	1	0	0	0	450.825988769531	4420.35986328125	49
8.61128044128418	1	4.01584005355835	6.81335020065308	6.6724100112915	5.64816999435425	7.3018798828125	8.45627021789551	2.96130990982056	0.501136004924774	2.30601000785828	0	0	0	0	1	0	450.467010498047	4420.47021484375	49
7.52294015884399	1	5.08034992218018	7.22716999053955	6.50453996658325	5.27237987518311	7.41749000549316	8.38385009765625	2.96130990982056	0.501136004924774	2.30601000785828	0	0	0	0	1	0	450.481994628906	4420.990234375	49
9.17590045928955	1	9.47284030914307	6.61671018600464	6.67714977264404	6.43450021743774	6.79049015045166	8.3636302947998	2.96130990982056	0.501136004924774	2.30601000785828	0	0	0	0	0	0	451.071990966797	4420.43017578125	49
8.47268962860107	1	7.49505996704102	6.79617977142334	6.52216005325317	5.91249990463257	7.03219985961914	8.37201023101807	2.96130990982056	0.501136004924774	2.30601000785828	0	0	1	0	0	0	450.872009277344	4420.58984375	49
8.70310974121094	1	5.33454990386963	6.79536008834839	6.67302989959717	5.60937023162842	7.29843997955322	8.45860004425049	2.96130990982056	0.501136004924774	2.30601000785828	0	0	0	0	1	0	450.467987060547	4420.4501953125	49
7.71429014205933	1	8.99804019927979	9.53668975830078	8.8900203704834	6.99883985519409	9.07485961914062	7.09188985824585	0.145586997270584	0.00877999980002642	5.69122982025146	0	0	0	0	0	0	462.790985107422	4426.8798828125	51
6.25223016738892	1	10.703200340271	9.34370994567871	8.67496013641357	6.81547021865845	8.74330997467041	6.91138982772827	0.145586997270584	0.00877999980002642	5.69122982025146	1	0	0	0	0	0	460.894012451172	4425.31005859375	51
6.83480978012085	1	10.7497997283936	9.45007038116455	8.93029975891113	6.59278011322021	8.9387903213501	7.21984004974365	0.145586997270584	0.00877999980002642	5.69122982025146	1	0	0	0	0	0	461.316986083984	4427.0400390625	51
6.03150987625122	1	10.7534999847412	9.27676010131836	8.74516010284424	6.67552995681763	8.6307897567749	7.68249988555908	0.145586997270584	0.00877999980002642	5.69122982025146	1	0	0	0	0	0	459.720001220703	4425.7900390625	51
5.36007022857666	1	11.1906995773315	9.36026000976562	8.72043991088867	6.98158979415894	8.77787971496582	6.89769983291626	0.145586997270584	0.00877999980002642	5.69122982025146	0	0	0	0	0	0	460.960998535156	4425.580078125	51
5.35943984985352	1	10.8910999298096	9.38086032867432	8.71833038330078	6.94352006912231	8.81087017059326	6.58865022659302	0.145586997270584	0.00877999980002642	5.69122982025146	0	0	0	0	0	0	461.234985351562	4425.58984375	51
6.80736017227173	1	12.7777004241943	9.41584014892578	8.69027996063232	6.94956016540527	8.86330032348633	4.91266012191772	0.145586997270584	0.00877999980002642	5.69122982025146	0	0	1	0	0	0	461.803985595703	4425.43017578125	51
5.92159986495972	1	10.9140996932983	9.29679012298584	8.75868034362793	6.72494983673096	8.66878986358643	7.63836002349854	0.145586997270584	0.00877999980002642	5.69122982025146	1	0	0	0	0	0	459.917999267578	4425.8798828125	51
6.03213977813721	1	10.8643999099731	9.4201602935791	8.76813983917236	6.37508010864258	8.88070011138916	6.15607023239136	0.145586997270584	0.00877999980002642	5.69122982025146	1	0	0	0	0	0	461.596008300781	4425.91015625	51
5.56058979034424	1	9.30436038970947	9.04001045227051	8.24046993255615	7.05143976211548	8.48836040496826	6.82111978530884	0.325837999582291	0.000437000009696931	17.5161991119385	1	0	0	0	0	0	454.200988769531	4411.919921875	52
5.59842014312744	1	10.4947996139526	9.03975009918213	8.28785991668701	6.85949993133545	8.49577045440674	7.03275012969971	0.325837999582291	0.000437000009696931	17.5161991119385	1	0	0	0	0	0	454.411987304688	4412.009765625	52
5.42085981369019	1	10.4072999954224	8.6057300567627	7.65859985351562	6.80081987380981	7.46956014633179	7.74203014373779	0.325837999582291	0.000437000009696931	17.5161991119385	0	0	1	0	0	0	452.119995117188	4414.35986328125	52
6.31616020202637	1	11.0864000320435	9.12368965148926	8.58697986602783	7.13168001174927	8.67671012878418	7.35001993179321	0.325837999582291	0.000437000009696931	17.5161991119385	1	0	0	0	0	0	455.828002929688	4411.93994140625	52
5.75400018692017	1	11.7434997558594	8.7945499420166	7.92608976364136	5.92351007461548	8.17006969451904	6.74174976348877	0.325837999582291	0.000437000009696931	17.5161991119385	0	0	0	0	0	0	454.704986572266	4414.27978515625	52
8.17726993560791	1	9.67263031005859	8.47084999084473	7.51676988601685	6.66710996627808	6.97037982940674	7.65014982223511	0.325837999582291	0.000437000009696931	17.5161991119385	0	0	0	0	0	0	451.75	4414.990234375	52
4.8612699508667	1	10.9699001312256	8.56564044952393	7.67137002944946	6.84332990646362	7.34021997451782	7.6707501411438	0.325837999582291	0.000437000009696931	17.5161991119385	0	0	1	0	0	0	452.096008300781	4414.580078125	52
7.52470016479492	1	9.5093297958374	8.46794033050537	7.61730003356934	7.05336999893188	6.97896003723145	7.47434997558594	0.325837999582291	0.000437000009696931	17.5161991119385	0	0	0	0	0	0	452.113006591797	4415.080078125	52
8.39437961578369	1	9.09302043914795	8.43745994567871	7.60075998306274	6.83989000320435	6.80798006057739	7.5477499961853	0.325837999582291	0.000437000009696931	17.5161991119385	0	0	0	0	0	0	451.869995117188	4415.169921875	52
7.25539016723633	1	11.7427997589111	9.28384017944336	8.84158039093018	6.1379599571228	8.95944023132324	7.160719871521	0.325837999582291	0.000437000009696931	17.5161991119385	0	0	0	1	0	0	458.028015136719	4411.60009765625	52
5.09563016891479	1	9.84692001342773	8.59006023406982	7.77595996856689	7.00980997085571	7.43625020980835	7.63032007217407	0.325837999582291	0.000437000009696931	17.5161991119385	0	0	1	0	0	0	452.346984863281	4414.509765625	52
7.9909200668335	1	9.27274990081787	8.45086002349854	7.64195013046265	6.93404006958008	6.882080078125	7.51618003845215	0.325837999582291	0.000437000009696931	17.5161991119385	0	0	0	0	0	0	451.973999023438	4415.1298828125	52
6.30731010437012	1	10.0199003219604	8.99433040618896	8.32814025878906	5.94694995880127	8.4377498626709	7.42756986618042	0.325837999582291	0.000437000009696931	17.5161991119385	0	0	0	0	0	0	454.656005859375	4412.5498046875	52
5.52146005630493	1	9.19661045074463	9.20298004150391	8.71199035644531	6.69325017929077	8.82855033874512	7.57224988937378	0.325837999582291	0.000437000009696931	17.5161991119385	0	0	0	0	0	0	457.040008544922	4411.85986328125	52
4.84621000289917	1	10.9819002151489	8.56091976165771	7.56415987014771	6.59654998779297	7.32086992263794	7.74102020263672	0.325837999582291	0.000437000009696931	17.5161991119385	0	0	1	0	0	0	451.877014160156	4414.56005859375	52
7.49649000167847	1	11.5518999099731	8.65620994567871	7.61125993728638	6.58559989929199	7.84388017654419	7.20279979705811	0.325837999582291	0.000437000009696931	17.5161991119385	1	0	0	0	0	0	453.829986572266	4414.72998046875	52
6.34481000900269	1	9.24308967590332	8.99592971801758	8.30480003356934	6.21911001205444	8.43465042114258	7.35430002212524	0.325837999582291	0.000437000009696931	17.5161991119385	0	0	0	0	0	0	454.553985595703	4412.47998046875	52
4.90798997879028	1	11.3608999252319	8.60863018035889	7.79127979278564	6.89629983901978	7.50365018844604	7.62732982635498	0.325837999582291	0.000437000009696931	17.5161991119385	0	0	1	0	0	0	452.47900390625	4414.43994140625	52
6.3146800994873	1	9.24580955505371	8.78695964813232	7.9202299118042	6.11365985870361	8.12524032592773	6.99007987976074	0.325837999582291	0.000437000009696931	17.5161991119385	1	0	0	0	0	0	454.455993652344	4414.169921875	52
6.04631996154785	1	10.5995998382568	9.42831993103027	8.58432006835938	7.74085998535156	9.15357971191406	7.48544979095459	0.0865549966692924	0	0.828019976615906	0	0	0	0	0	0	462.075012207031	4414.16015625	53
6.14829015731812	1	11.4169998168945	9.41512012481689	8.48828983306885	7.93110990524292	9.11715030670166	7.18019008636475	0.0865549966692924	0	0.828019976615906	1	0	0	0	0	0	462.130004882812	4414.64990234375	53
6.07825994491577	1	11.1337003707886	9.42177963256836	8.53297996520996	7.850989818573	9.13440990447998	7.32996988296509	0.0865549966692924	0	0.828019976615906	1	0	0	0	0	0	462.117004394531	4414.43017578125	53
5.99782991409302	1	10.6995000839233	9.38842964172363	8.46065998077393	7.93717002868652	9.0853099822998	7.04349994659424	0.0865549966692924	0	0.828019976615906	0	0	0	0	0	0	461.825012207031	4414.759765625	53
6.07898998260498	1	11.1499996185303	9.2198600769043	8.39426040649414	6.84090995788574	8.76694965362549	6.40054988861084	0.289638996124268	0	7.20840978622437	0	0	0	0	0	0	453.946014404297	4410.06005859375	54
6.4365701675415	1	11.3563003540039	9.23431015014648	8.46249961853027	7.07918977737427	8.79329967498779	6.21761989593506	0.289638996124268	0	7.20840978622437	0	0	0	0	0	0	454.317993164062	4410.02978515625	54
7.82770013809204	1	9.33078956604004	9.07050037384033	7.65699005126953	7.09255981445312	8.49332046508789	7.5543999671936	0.289638996124268	0	7.20840978622437	1	0	0	0	0	0	451.572998046875	4411.02001953125	54
6.23086023330688	1	9.82610034942627	9.24238967895508	8.43914031982422	7.0447301864624	8.8022403717041	6.61417007446289	0.289638996124268	0	7.20840978622437	0	0	0	0	0	0	454.031005859375	4409.83984375	54
6.50487995147705	1	11.1969995498657	9.25189018249512	8.48550987243652	7.19201993942261	8.81951999664307	6.54896020889282	0.289638996124268	0	7.20840978622437	0	0	0	0	0	0	454.304992675781	4409.830078125	54
9.14791965484619	1	9.78077030181885	8.80095958709717	7.28540992736816	6.00534009933472	7.96709012985229	7.58621978759766	0.312236994504929	0.000974999973550439	8.38449001312256	0	0	0	0	0	0	454.233001708984	4425.4599609375	55
8.05346965789795	1	9.28619003295898	8.78859996795654	7.61070013046265	6.81787014007568	7.59459018707275	7.33112001419067	0.312236994504929	0.000974999973550439	8.38449001312256	0	0	0	0	0	0	455.207000732422	4424.68017578125	55
8.10536956787109	1	7.8989200592041	8.79934024810791	7.65360021591187	6.74083995819092	7.60485982894897	7.34909009933472	0.312236994504929	0.000974999973550439	8.38449001312256	0	0	1	0	0	0	455.303009033203	4424.68994140625	55
7.0739598274231	1	9.76319026947021	8.76315975189209	7.44479990005493	6.93591976165771	7.73867988586426	7.33843994140625	0.312236994504929	0.000974999973550439	8.38449001312256	0	0	0	0	0	0	454.591003417969	4424.9501953125	55
6.34259986877441	1	9.02618026733398	9.46481037139893	7.62507009506226	7.3346700668335	8.94855976104736	7.63313007354736	0.202610999345779	0	0	0	0	0	0	0	0	463.694000244141	4421.6298828125	56
6.14791011810303	1	10.1377000808716	9.4521598815918	7.69995021820068	7.17113018035889	8.92393970489502	7.48970985412598	0.202610999345779	0	0	1	0	0	0	0	0	463.497985839844	4421.830078125	56
6.07812023162842	1	7.58776998519897	9.43962955474854	7.49451017379761	7.18931007385254	8.90905952453613	7.59362983703613	0.202610999345779	0	0	1	0	0	0	0	0	463.398986816406	4421.43017578125	56
7.65952014923096	1	9.63109016418457	9.43900012969971	7.37306976318359	7.27640008926392	8.91193962097168	7.67630004882812	0.202610999345779	0	0	0	0	0	0	0	0	463.419006347656	4421.22021484375	56
5.81005001068115	1	10.4090995788574	9.43292045593262	7.38268995285034	7.21977996826172	8.90106010437012	7.64411020278931	0.202610999345779	0	0	1	0	0	0	0	0	463.338989257812	4421.240234375	56
7.32552003860474	1	10.2902002334595	8.37427997589111	6.81738996505737	7.71396017074585	7.91324996948242	7.83479022979736	1.01859998703003	0.00485899997875094	11.8718004226685	1	0	0	0	0	0	455.178985595703	4418.7900390625	57
9.42378997802734	1	9.86178016662598	7.65575981140137	6.11474990844727	5.93579006195068	7.11626005172729	8.14268016815186	1.01859998703003	0.00485899997875094	11.8718004226685	0	0	0	0	0	0	453.053985595703	4419.68017578125	57
7.97910022735596	1	9.20543003082275	6.3683500289917	6.57596015930176	6.23145008087158	6.32976007461548	8.376540184021	1.01859998703003	0.00485899997875094	11.8718004226685	0	0	0	0	0	0	451.352996826172	4420.10986328125	57
6.70289993286133	1	10.9182996749878	8.16796016693115	6.93403005599976	7.22599983215332	7.56117010116577	7.98703002929688	1.01859998703003	0.00485899997875094	11.8718004226685	0	0	0	0	0	0	454.463989257812	4419.5400390625	57
9.41749000549316	1	8.39445018768311	7.38284015655518	6.53926992416382	5.73678016662598	6.40742015838623	8.20755004882812	1.01859998703003	0.00485899997875094	11.8718004226685	1	0	0	0	0	0	452.511993408203	4420.0400390625	57
6.66430997848511	1	8.87812995910645	8.15666007995605	6.86826992034912	7.31072998046875	7.62233018875122	8.03983020782471	1.01859998703003	0.00485899997875094	11.8718004226685	1	0	0	0	0	0	454.414001464844	4419.39013671875	57
9.05309963226318	1	9.59998989105225	7.4059100151062	5.65546989440918	5.56356000900269	7.0887598991394	7.99901008605957	1.01859998703003	0.00485899997875094	11.8718004226685	1	0	0	0	0	0	452.467987060547	4419.080078125	57
8.28363037109375	1	9.21990013122559	7.22562980651855	6.32452011108398	5.64903020858765	7.1226601600647	7.99896001815796	1.01859998703003	0.00485899997875094	11.8718004226685	0	0	0	0	0	0	452.071990966797	4418.91015625	57
8.70958042144775	1	9.57742977142334	7.09789991378784	5.68166017532349	5.65680980682373	6.61607980728149	8.13823986053467	1.01859998703003	0.00485899997875094	11.8718004226685	0	0	0	0	0	0	452.119995117188	4419.43017578125	57
7.45342016220093	1	10.5815000534058	8.31289005279541	7.04026985168457	7.71923017501831	7.93655014038086	7.84527015686035	1.01859998703003	0.00485899997875094	11.8718004226685	1	0	0	0	0	0	454.914001464844	4418.77978515625	57
9.55113983154297	1	8.87952041625977	8.18964958190918	6.98322010040283	7.34110021591187	7.64482021331787	8.02935028076172	1.01859998703003	0.00485899997875094	11.8718004226685	0	0	0	0	0	0	454.532012939453	4419.39013671875	57
6.95661020278931	1	10.6268997192383	8.22525978088379	7.09067010879517	7.50187015533447	7.76593017578125	7.97199010848999	1.01859998703003	0.00485899997875094	11.8718004226685	1	0	0	0	0	0	454.632995605469	4419.14013671875	57
7.27666997909546	1	10.2728004455566	8.24724006652832	7.18881988525391	7.66803979873657	7.89582014083862	7.8443398475647	1.01859998703003	0.00485899997875094	11.8718004226685	1	0	0	0	0	0	454.648986816406	4418.7900390625	57
9.07291984558105	1	9.06560039520264	8.25992965698242	7.05960988998413	7.52078008651733	7.77975988388062	7.98190021514893	1.01859998703003	0.00485899997875094	11.8718004226685	0	0	0	0	0	0	454.77099609375	4419.169921875	57
8.99160957336426	1	10.0097999572754	7.98692989349365	6.05858993530273	7.11359977722168	7.52986001968384	8.0751895904541	1.01859998703003	0.00485899997875094	11.8718004226685	0	0	0	0	0	0	453.872985839844	4419.43994140625	57
8.55373954772949	1	9.69431018829346	6.47834014892578	6.51213979721069	6.36192989349365	6.04421997070312	8.34234046936035	1.01859998703003	0.00485899997875094	11.8718004226685	0	0	0	0	0	0	451.516998291016	4420	57
7.80831003189087	1	9.32221984863281	8.34418964385986	6.93868017196655	7.71281003952026	7.93252992630005	7.83654022216797	1.01859998703003	0.00485899997875094	11.8718004226685	1	0	0	0	0	0	455.045013427734	4418.77978515625	57
8.62685966491699	1	9.11565971374512	6.5337700843811	6.49623012542725	6.40321016311646	5.95380020141602	8.32384014129639	1.01859998703003	0.00485899997875094	11.8718004226685	0	0	0	0	0	0	451.582000732422	4419.9501953125	57
7.48210000991821	1	8.83835983276367	8.28069019317627	7.14298009872437	7.69637012481689	7.91856002807617	7.83940982818604	1.01859998703003	0.00485899997875094	11.8718004226685	1	0	0	0	0	0	454.779998779297	4418.77978515625	57
8.58712959289551	1	9.61106967926025	7.22255992889404	4.89545011520386	5.5381498336792	6.71630001068115	8.11507987976074	1.01859998703003	0.00485899997875094	11.8718004226685	1	0	0	0	0	0	452.279998779297	4419.39990234375	57
9.9935302734375	1	9.01362991333008	7.30683994293213	5.76610994338989	4.77651977539062	7.04299020767212	8.01379013061523	1.01859998703003	0.00485899997875094	11.8718004226685	0	0	0	0	0	0	452.290985107422	4419.06005859375	57
7.6653299331665	1	10.1625995635986	8.39807033538818	7.39621019363403	7.17258977890015	8.21730995178223	7.37470006942749	1.79478001594543	0	9.60918045043945	0	0	0	0	0	0	454.963989257812	4417.81982421875	58
7.08646011352539	1	9.31109046936035	8.350830078125	6.85643005371094	6.48400020599365	7.92718982696533	6.74837017059326	1.79478001594543	0	9.60918045043945	0	1	0	0	0	0	454.238006591797	4417.0400390625	58
7.52648019790649	1	9.79255962371826	8.44293975830078	7.47011995315552	7.0856499671936	8.23003959655762	7.30681991577148	1.79478001594543	0	9.60918045043945	0	0	0	0	0	0	455.151000976562	4417.740234375	58
7.37652015686035	1	6.84694004058838	8.29249000549316	4.97802019119263	5.94937992095947	7.54993009567261	5.84346008300781	1.79478001594543	0	9.60918045043945	0	0	0	0	0	0	453.467987060547	4416.60009765625	58
7.0802001953125	1	9.37057018280029	8.43834018707275	7.17535018920898	6.5727801322937	8.04434013366699	6.53665018081665	1.79478001594543	0	9.60918045043945	0	1	0	0	0	0	454.640014648438	4416.93017578125	58
7.95536994934082	1	9.6163501739502	8.1526403427124	6.27438020706177	5.785560131073	7.23682022094727	6.67147016525269	1.79478001594543	0	9.60918045043945	0	0	0	0	0	0	452.830993652344	4416.77978515625	58
9.28509044647217	1	11.8436002731323	8.27737045288086	6.980299949646	7.24595022201538	8.08899974822998	7.37685012817383	1.79478001594543	0	9.60918045043945	0	0	1	0	0	0	454.393005371094	4417.81005859375	58
7.40167999267578	1	9.335129737854	8.45919036865234	7.15228986740112	6.47806978225708	8.02686023712158	6.25284004211426	1.79478001594543	0	9.60918045043945	0	1	0	0	0	0	454.630004882812	4416.75	58
10.583399772644	1	10.6704998016357	8.49005031585693	7.43945980072021	6.29905986785889	8.16427040100098	6.70645999908447	1.79478001594543	0	9.60918045043945	0	0	0	1	0	0	455.019989013672	4417.0400390625	58
6.47915983200073	1	8.04279041290283	8.30356979370117	7.27356004714966	7.4264497756958	8.10811996459961	7.54074001312256	1.73027002811432	0.00649499986320734	8.12289047241211	0	0	1	0	0	0	454.660003662109	4418.1201171875	59
8.05580997467041	1	8.85737991333008	8.49009990692139	6.7394700050354	7.60380983352661	7.97335004806519	7.72115993499756	1.73027002811432	0.00649499986320734	8.12289047241211	1	0	0	0	0	0	455.661010742188	4418.509765625	59
6.60440015792847	1	8.70666027069092	8.30362987518311	7.35630989074707	7.49686002731323	8.07011985778809	7.61712980270386	1.73027002811432	0.00649499986320734	8.12289047241211	0	0	1	0	0	0	454.720001220703	4418.27001953125	59
8.2703800201416	1	7.36258983612061	8.01259994506836	5.66501998901367	6.7327299118042	7.74466991424561	7.30166006088257	1.73027002811432	0.00649499986320734	8.12289047241211	0	0	0	0	0	0	453.233001708984	4417.72998046875	59
7.91524982452393	1	9.55961990356445	7.86466979980469	6.5857400894165	5.86495018005371	7.62192010879517	7.43025016784668	1.73027002811432	0.00649499986320734	8.12289047241211	0	0	1	0	0	0	452.717010498047	4417.7900390625	59
7.59889984130859	1	10.6745004653931	7.80506992340088	6.81352996826172	5.4246301651001	7.59181022644043	7.49718999862671	1.73027002811432	0.00649499986320734	8.12289047241211	1	0	0	0	0	0	452.529998779297	4417.830078125	59
7.9232702255249	1	10.0549001693726	8.43622970581055	7.38879013061523	7.19431018829346	8.19143962860107	7.39262008666992	1.73027002811432	0.00649499986320734	8.12289047241211	1	0	0	0	0	0	455.178985595703	4417.8798828125	59
7.88837003707886	1	9.97241020202637	7.89954996109009	6.41375017166138	6.14667987823486	7.65220022201538	7.39691019058228	1.73027002811432	0.00649499986320734	8.12289047241211	1	0	0	0	0	0	452.842987060547	4417.7900390625	59
7.89778995513916	1	10.0903997421265	7.9425802230835	6.16331005096436	6.4581298828125	7.7039999961853	7.36997985839844	1.73027002811432	0.00649499986320734	8.12289047241211	1	0	0	0	0	0	453.018005371094	4417.7998046875	59
9.23132038116455	1	10.6935997009277	8.56272029876709	6.59745979309082	7.78283977508545	7.24191999435425	7.75656986236572	2.37721991539001	0.000255999999353662	6.71025991439819	0	0	1	0	0	0	456.165008544922	4420.009765625	60
6.66784000396729	1	8.04218006134033	8.72381019592285	7.35908985137939	7.87072992324829	7.26876020431519	7.50074005126953	2.37721991539001	0.000255999999353662	6.71025991439819	0	0	0	0	0	0	457.046997070312	4420.41015625	60
7.16158008575439	1	9.85334968566895	8.71154022216797	7.38331985473633	7.92780017852783	7.14855003356934	7.47887992858887	2.37721991539001	0.000255999999353662	6.71025991439819	1	0	0	0	0	0	456.954010009766	4420.5498046875	60
7.14557981491089	1	11.1183996200562	8.45151042938232	7.17101001739502	7.41569995880127	6.85904979705811	7.46317005157471	2.37721991539001	0.000255999999353662	6.71025991439819	0	0	0	0	0	0	455.544006347656	4420.56005859375	60
7.45180988311768	1	9.81811046600342	8.7273998260498	7.41662979125977	7.8941798210144	7.21425008773804	7.4455099105835	2.37721991539001	0.000255999999353662	6.71025991439819	1	0	0	0	0	0	457.053985595703	4420.5400390625	60
6.88343000411987	1	9.63399028778076	8.71453952789307	7.24998998641968	7.84395980834961	7.34954023361206	7.59603977203369	2.37721991539001	0.000255999999353662	6.71025991439819	0	0	0	0	0	0	457.010986328125	4420.2099609375	60
7.76642990112305	1	10.1476001739502	8.29452991485596	7.02766990661621	7.24210977554321	7.52998018264771	7.82872009277344	2.37721991539001	0.000255999999353662	6.71025991439819	1	0	0	0	0	0	454.940002441406	4419.85986328125	60
6.76848983764648	1	7.66446018218994	8.42835998535156	7.09999990463257	7.377610206604	7.00744009017944	7.53404998779297	2.37721991539001	0.000255999999353662	6.71025991439819	0	0	0	0	0	0	455.457000732422	4420.43017578125	60
7.66901016235352	1	8.70775985717773	8.70835018157959	7.31059980392456	7.89834022521973	7.22755002975464	7.53892993927002	2.37721991539001	0.000255999999353662	6.71025991439819	0	0	0	0	0	0	456.954010009766	4420.39990234375	60
7.56009006500244	1	7.38325977325439	8.48954010009766	6.3954701423645	7.65041017532349	7.31792020797729	7.78866004943848	2.37721991539001	0.000255999999353662	6.71025991439819	0	0	1	0	0	0	455.800994873047	4419.89990234375	60
8.07147979736328	1	7.57558012008667	8.51253032684326	6.76954984664917	7.64324998855591	7.10179996490479	7.667799949646	2.37721991539001	0.000255999999353662	6.71025991439819	0	0	0	0	0	0	455.894012451172	4420.18017578125	60
9.01455974578857	1	9.26218032836914	8.65184020996094	7.36976003646851	7.8869800567627	6.73330020904541	7.37598991394043	2.37721991539001	0.000255999999353662	6.71025991439819	1	0	0	0	0	0	456.561004638672	4420.77001953125	60
7.87692022323608	1	9.18939018249512	8.48165988922119	6.8187198638916	7.56589984893799	7.10041999816895	7.64956998825073	2.37721991539001	0.000255999999353662	6.71025991439819	0	0	0	0	0	0	455.739990234375	4420.2099609375	60
7.55923986434937	1	9.80918025970459	8.70639991760254	7.26515007019043	7.88175010681152	7.2746000289917	7.57572984695435	2.37721991539001	0.000255999999353662	6.71025991439819	0	0	0	0	0	0	456.951995849609	4420.31005859375	60
7.22548007965088	1	10.0271997451782	8.74098968505859	7.37794017791748	7.86494016647339	7.26784992218018	7.41660976409912	2.37721991539001	0.000255999999353662	6.71025991439819	1	0	0	0	0	0	457.140991210938	4420.52001953125	60
7.23929023742676	1	8.17240047454834	8.70952987670898	7.33596992492676	7.90792989730835	7.20108985900879	7.51811981201172	2.37721991539001	0.000255999999353662	6.71025991439819	1	0	0	0	0	0	456.954986572266	4420.4501953125	60
7.28087997436523	1	10.3319997787476	8.72896003723145	7.30204010009766	7.83702993392944	7.33468008041382	7.52777004241943	2.37721991539001	0.000255999999353662	6.71025991439819	0	0	0	0	0	0	457.089996337891	4420.31005859375	60
7.37306976318359	1	11.0150995254517	8.86452960968018	6.97616004943848	7.52293014526367	7.71487998962402	7.27589988708496	2.37721991539001	0.000255999999353662	6.71025991439819	1	0	0	0	0	0	457.986999511719	4420.35986328125	60
8.5480899810791	1	9.12759971618652	8.4654598236084	6.7907600402832	4.38184976577759	7.96073007583618	7.39308023452759	2.5701699256897	0	4.78738021850586	0	0	0	0	0	0	452.579986572266	4424.14990234375	61
8.56744956970215	1	9.30673027038574	8.47673034667969	6.86906003952026	6.00263977050781	7.896240234375	7.64977979660034	2.5701699256897	0	4.78738021850586	1	0	0	0	0	0	452.14599609375	4424.33984375	61
8.51941013336182	1	8.11112976074219	8.46920013427734	6.81712007522583	4.87738990783691	7.67575979232788	7.87050008773804	2.5701699256897	0	4.78738021850586	0	0	0	1	0	0	451.614013671875	4424.41015625	61
8.12952995300293	1	9.6804895401001	8.44034957885742	6.91457986831665	4.45035982131958	7.95783996582031	7.39776992797852	2.5701699256897	0	4.78738021850586	0	0	0	0	0	0	452.529998779297	4424.0498046875	61
8.49586009979248	1	9.11740016937256	8.54176998138428	6.58756017684937	5.97692012786865	7.69851016998291	7.91925001144409	2.5701699256897	0	4.78738021850586	0	0	0	0	0	0	451.631988525391	4424.77001953125	61
7.87777996063232	1	9.91611003875732	8.64896965026855	5.33242988586426	6.58233976364136	8.04469966888428	7.66628980636597	2.5701699256897	0	4.78738021850586	0	0	0	0	0	0	452.686004638672	4425.1298828125	61
7.43382978439331	1	10.0053997039795	8.66551971435547	5.21697998046875	6.6674599647522	8.07106971740723	7.6469202041626	2.5701699256897	0	4.78738021850586	0	0	0	0	0	0	452.821990966797	4425.18017578125	61
8.3935604095459	1	7.58477020263672	8.68210029602051	6.59373998641968	5.4190502166748	7.86109018325806	7.88169002532959	2.5701699256897	0	4.78738021850586	0	0	0	0	0	0	452.266998291016	4425.43994140625	61
9.1143798828125	1	8.75841045379639	7.88124990463257	5.4013500213623	5.41495990753174	6.35649013519287	7.83765983581543	2.27531003952026	0.00321600004099309	3.51557993888855	0	0	1	0	0	0	453.325012207031	4420.85009765625	62
8.52999019622803	1	10.4388999938965	8.08514022827148	6.36581993103027	4.55145978927612	6.28573989868164	7.62288999557495	2.27531003952026	0.00321600004099309	3.51557993888855	1	0	0	0	0	0	453.976989746094	4420.85009765625	62
9.21597957611084	1	8.97068977355957	7.62685012817383	6.82429981231689	5.35409021377563	6.94661998748779	7.99139976501465	2.27531003952026	0.00321600004099309	3.51557993888855	0	0	0	0	0	0	452.561004638672	4420.9599609375	62
7.29160022735596	1	7.84623003005981	7.97092008590698	5.80340003967285	5.71402978897095	5.96541976928711	7.70169019699097	2.27531003952026	0.00321600004099309	3.51557993888855	0	0	0	0	0	0	453.303009033203	4421.3701171875	62
8.4446496963501	1	10.0451002120972	7.97016000747681	5.90440988540649	5.55552005767822	5.86519002914429	7.71304988861084	2.27531003952026	0.00321600004099309	3.51557993888855	0	0	0	0	0	0	453.334014892578	4421.31982421875	62
8.77762031555176	1	10.0054998397827	7.71962022781372	6.33963012695312	6.13060998916626	6.82969999313354	7.97026014328003	2.27531003952026	0.00321600004099309	3.51557993888855	1	0	0	0	0	0	452.890014648438	4420.830078125	62
9.53213024139404	1	9.90223979949951	7.83411979675293	6.25124979019165	5.33403015136719	6.48886013031006	7.86837005615234	2.27531003952026	0.00321600004099309	3.51557993888855	1	0	0	0	0	0	453.082000732422	4421.0400390625	62
8.03382968902588	1	8.82855033874512	8.45960998535156	6.82043981552124	6.58853006362915	7.60177993774414	5.62412977218628	3.52847003936768	0.000564999994821846	6.04851007461548	0	0	0	0	0	0	453.638000488281	4415.81982421875	63
7.56357002258301	1	9.09549045562744	8.33572006225586	6.56756019592285	6.85454988479614	7.21280002593994	6.12765979766846	3.52847003936768	0.000564999994821846	6.04851007461548	0	0	0	0	0	0	453.006011962891	4416.06982421875	63
7.16309976577759	1	8.67780017852783	8.37071990966797	6.28700017929077	6.31730985641479	7.48131990432739	4.52076005935669	3.52847003936768	0.000564999994821846	6.04851007461548	0	0	0	0	0	0	453.420989990234	4416.16015625	63
7.35258007049561	1	9.65729999542236	8.26121044158936	6.9763298034668	6.86807012557983	6.68266010284424	6.89628982543945	3.52847003936768	0.000564999994821846	6.04851007461548	0	0	0	0	0	0	452.444000244141	4416.1298828125	63
7.92024993896484	1	8.99201011657715	8.35268020629883	6.66588020324707	6.89844989776611	7.21280002593994	6.21259021759033	3.52847003936768	0.000564999994821846	6.04851007461548	0	0	0	0	0	0	453.005004882812	4415.990234375	63
7.57528018951416	1	7.49334001541138	8.30735015869141	6.45558977127075	6.83319997787476	7.1907901763916	6.13172006607056	3.52847003936768	0.000564999994821846	6.04851007461548	0	0	0	0	0	0	452.970001220703	4416.18994140625	63
7.63001012802124	1	8.90764045715332	8.3185396194458	6.43896007537842	6.79681015014648	7.22712993621826	6.02666997909546	3.52847003936768	0.000564999994821846	6.04851007461548	0	0	0	0	0	0	453.02099609375	4416.16015625	63
7.1496901512146	1	9.40487003326416	8.57398986816406	7.29658985137939	6.8193998336792	7.97266006469727	5.97045993804932	3.52847003936768	0.000564999994821846	6.04851007461548	0	1	0	0	0	0	454.540008544922	4415.81982421875	63
8.53332996368408	1	8.68642997741699	7.50102996826172	6.26500988006592	5.8188099861145	7.14680004119873	8.08537006378174	2.26662993431091	0.041923001408577	6.79080009460449	1	0	0	0	0	0	451.611999511719	4421.3798828125	64
7.06615018844604	1	7.71325016021729	7.00781011581421	6.19632005691528	6.38845014572144	6.80284976959229	8.27655982971191	2.26662993431091	0.041923001408577	6.79080009460449	0	1	0	0	0	0	451.253997802734	4420.759765625	64
7.82459020614624	1	9.38263988494873	7.49520015716553	6.39355993270874	5.53981018066406	7.09421014785767	8.07551002502441	2.26662993431091	0.041923001408577	6.79080009460449	0	0	0	0	0	0	451.696990966797	4421.330078125	64
9.04102039337158	1	9.76840972900391	6.75712013244629	6.81963014602661	5.8825101852417	6.23395013809204	8.31005954742432	2.26662993431091	0.041923001408577	6.79080009460449	1	0	0	0	0	0	451.462005615234	4420.3798828125	64
8.69768047332764	1	9.9138298034668	7.25933980941772	6.04477977752686	6.38760995864868	6.88268995285034	8.18684959411621	2.26662993431091	0.041923001408577	6.79080009460449	1	0	0	0	0	0	451.472991943359	4421.009765625	64
8.89387035369873	1	9.59006023406982	7.274010181427	6.28783988952637	6.24582004547119	6.80376005172729	8.16946029663086	2.26662993431091	0.041923001408577	6.79080009460449	1	0	0	0	0	0	451.588989257812	4420.990234375	64
8.52250957489014	1	9.50547027587891	7.29011011123657	5.87341976165771	6.38797998428345	6.9572901725769	8.18328952789307	2.26662993431091	0.041923001408577	6.79080009460449	1	0	0	0	0	0	451.430999755859	4421.080078125	64
9.56311988830566	1	8.22577953338623	6.60623979568481	6.7347297668457	6.09125995635986	6.07061004638672	8.34097957611084	2.26662993431091	0.041923001408577	6.79080009460449	0	0	0	0	0	0	451.484008789062	4420.2001953125	64
9.13685989379883	1	9.08183002471924	8.19670009613037	6.10071992874146	6.03170013427734	6.46722984313965	7.29957008361816	3.35719990730286	0	2.20885992050171	1	0	0	0	0	0	453.802001953125	4421.93017578125	65
8.17938041687012	1	9.27933979034424	8.29763031005859	6.50065994262695	6.60238981246948	6.91601991653442	6.99954986572266	3.35719990730286	0	2.20885992050171	1	0	0	0	0	0	454.049011230469	4422.240234375	65
7.60340023040771	1	8.94911956787109	9.4665699005127	6.23945999145508	7.93954992294312	8.61277008056641	7.48703002929688	0.216622993350029	0.000484999996842816	8.91800975799561	0	0	0	0	1	0	450.372009277344	4432.60009765625	66
8.7467098236084	1	12.1597003936768	9.47692966461182	6.67580986022949	8.03242015838623	8.66386032104492	7.6609001159668	0.216622993350029	0.000484999996842816	8.91800975799561	0	0	0	0	1	0	450.678985595703	4432.75	66
6.2613000869751	1	9.45938968658447	9.47008991241455	7.24991989135742	8.05467987060547	8.68233013153076	7.8784499168396	0.216622993350029	0.000484999996842816	8.91800975799561	0	0	0	0	0	0	451.290008544922	4432.66015625	66
6.62251996994019	1	10.6163997650146	9.42350959777832	7.35808992385864	7.93506002426147	8.57935047149658	7.81862020492554	0.216622993350029	0.000484999996842816	8.91800975799561	1	0	0	0	0	0	451.289001464844	4432.06982421875	66
7.64840984344482	1	9.31363964080811	9.42751026153564	7.71111011505127	7.10624980926514	8.73744964599609	7.01832008361816	0.216622993350029	0.000484999996842816	8.91800975799561	0	0	0	0	0	0	454.013000488281	4431.740234375	66
7.3684401512146	1	8.83963966369629	9.3612699508667	7.60210990905762	6.80777978897095	8.68008041381836	6.9870400428772	0.216622993350029	0.000484999996842816	8.91800975799561	1	0	0	0	0	0	454.535003662109	4430.759765625	66
6.55711984634399	1	9.78221035003662	9.33959007263184	7.32870006561279	6.02595996856689	8.60412979125977	7.30810022354126	0.216622993350029	0.000484999996842816	8.91800975799561	0	0	0	0	0	0	454.057006835938	4430.64013671875	66
6.3435001373291	1	9.68957996368408	9.34566020965576	7.29838991165161	5.82779979705811	8.60227966308594	7.32194995880127	0.216622993350029	0.000484999996842816	8.91800975799561	0	0	0	0	0	0	453.941009521484	4430.75	66
6.63415002822876	1	10.8449001312256	9.43752002716064	7.29220008850098	7.97838020324707	8.60980033874512	7.81901979446411	0.216622993350029	0.000484999996842816	8.91800975799561	1	0	0	0	0	0	451.256988525391	4432.240234375	66
6.96647977828979	1	9.73404979705811	9.34259986877441	7.38335990905762	6.22687005996704	8.61744022369385	7.25870990753174	0.216622993350029	0.000484999996842816	8.91800975799561	0	0	0	0	0	0	454.148986816406	4430.64990234375	66
7.41873979568481	1	9.01615047454834	9.42634963989258	6.56651020050049	7.65046977996826	8.46998023986816	6.99231004714966	0.216622993350029	0.000484999996842816	8.91800975799561	1	0	0	0	0	0	449.856994628906	4432.06005859375	66
5.83640003204346	1	10.8950004577637	9.42660045623779	6.98870992660522	7.8587498664856	8.56947040557861	7.58031988143921	0.216622993350029	0.000484999996842816	8.91800975799561	1	0	0	0	0	0	450.746002197266	4432.10986328125	66
7.01274013519287	1	9.63171005249023	9.34321975708008	7.40701007843018	6.31177997589111	8.62279033660889	7.23931980133057	0.216622993350029	0.000484999996842816	8.91800975799561	0	0	0	0	0	0	454.195007324219	4430.64013671875	66
7.02577018737793	1	10.5943002700806	9.39836025238037	7.45672988891602	6.88532018661499	8.64433002471924	7.47333002090454	0.216622993350029	0.000484999996842816	8.91800975799561	1	0	0	0	0	0	453.386993408203	4431.509765625	66
7.84426021575928	1	9.65137004852295	9.46714973449707	5.90989017486572	7.91582012176514	8.59788990020752	7.40928983688354	0.216622993350029	0.000484999996842816	8.91800975799561	0	0	0	0	1	0	450.216003417969	4432.60009765625	66
7.72411012649536	1	9.24829006195068	9.34138965606689	7.35856008529663	6.13770008087158	8.61147022247314	7.28096008300781	0.216622993350029	0.000484999996842816	8.91800975799561	0	0	0	0	0	0	454.105987548828	4430.64990234375	66
6.97420978546143	1	10.0858001708984	9.47778034210205	7.2559700012207	8.07279014587402	8.6992301940918	7.89694976806641	0.216622993350029	0.000484999996842816	8.91800975799561	0	0	0	0	0	0	451.303009033203	4432.759765625	66
9.41779041290283	1	11.5150003433228	9.3845100402832	7.53009986877441	6.61720991134644	8.67566013336182	7.05493021011353	0.216622993350029	0.000484999996842816	8.91800975799561	0	0	0	0	1	0	454.092987060547	4431.169921875	66
9.41781997680664	1	11.3987998962402	9.37967014312744	7.45998001098633	6.47802019119263	8.65505981445312	7.17819976806641	0.216622993350029	0.000484999996842816	8.91800975799561	0	0	0	0	1	0	453.933990478516	4431.16015625	66
8.68990039825439	1	9.80156993865967	8.53345012664795	6.50226020812988	6.15325021743774	7.19084978103638	5.10975980758667	0.529420971870422	0.00540299993008375	2.28728008270264	1	0	0	0	0	0	454.130004882812	4423.64990234375	67
7.48386001586914	1	9.15524959564209	8.38220977783203	6.6648998260498	6.62813997268677	6.72996997833252	6.56756019592285	0.529420971870422	0.00540299993008375	2.28728008270264	0	0	0	0	0	0	454.221008300781	4422.580078125	67
7.87030982971191	1	10.2278003692627	8.46971988677979	5.28338003158569	6.74405002593994	7.42091989517212	6.06264019012451	0.529420971870422	0.00540299993008375	2.28728008270264	0	0	0	0	0	0	453.654998779297	4423.6201171875	67
8.70361995697021	1	7.52404022216797	8.54339027404785	6.36660003662109	6.46776008605957	7.31333017349243	5.7014799118042	0.529420971870422	0.00540299993008375	2.28728008270264	0	0	0	0	0	0	454.028991699219	4423.7998046875	67
6.90776014328003	1	10.3254995346069	8.82312965393066	7.84615993499756	6.99516010284424	7.50944995880127	7.29788017272949	0.529420971870422	0.00540299993008375	2.28728008270264	0	0	0	0	0	0	455.940002441406	4424.2900390625	67
6.90776014328003	1	10.5436000823975	8.75275993347168	7.82393980026245	6.78307008743286	7.12893009185791	6.94281005859375	0.529420971870422	0.00540299993008375	2.28728008270264	1	0	0	0	0	0	455.959991455078	4423.5498046875	67
6.90776014328003	1	10.3149003982544	8.85999965667725	7.86687994003296	6.39423990249634	7.70413017272949	7.5037899017334	0.529420971870422	0.00540299993008375	2.28728008270264	1	0	0	0	0	0	455.821990966797	4424.77978515625	67
7.84115982055664	1	9.29825973510742	8.42549991607666	6.8259801864624	6.33517980575562	6.58508014678955	6.24261999130249	0.529420971870422	0.00540299993008375	2.28728008270264	1	0	0	0	0	0	454.328002929688	4422.75	67
7.67356014251709	1	9.67477035522461	8.85326957702637	7.86464977264404	6.56064987182617	7.66561985015869	7.46288013458252	0.529420971870422	0.00540299993008375	2.28728008270264	1	0	0	0	0	0	455.863006591797	4424.669921875	67
6.63530015945435	1	9.70368957519531	8.44672966003418	4.82622003555298	6.84542989730835	7.46129989624023	6.27446985244751	0.529420971870422	0.00540299993008375	2.28728008270264	1	0	0	0	0	0	453.540985107422	4423.56005859375	67
7.72906017303467	1	8.00512981414795	8.68640041351318	7.80389976501465	7.0781102180481	6.7476601600647	6.55227994918823	0.529420971870422	0.00540299993008375	2.28728008270264	1	0	0	0	0	0	455.8330078125	4423.0400390625	67
7.78945016860962	1	9.12687015533447	8.27768993377686	5.21288013458252	6.16110992431641	7.23531007766724	6.90254020690918	0.529420971870422	0.00540299993008375	2.28728008270264	1	0	0	0	0	0	453.515014648438	4422.669921875	67
7.07326984405518	1	10.0939998626709	8.47060012817383	6.92898988723755	5.5721001625061	6.73151016235352	5.43964004516602	0.529420971870422	0.00540299993008375	2.28728008270264	0	1	0	0	0	0	454.304992675781	4423.080078125	67
8.30311012268066	1	9.54580020904541	8.46778011322021	7.01427984237671	6.09641981124878	6.36391019821167	5.86966991424561	0.529420971870422	0.00540299993008375	2.28728008270264	1	0	0	0	0	0	454.493988037109	4422.85986328125	67
7.55746984481812	1	9.23486995697021	8.2621603012085	5.36400985717773	6.32061004638672	7.06508016586304	7.00177001953125	0.529420971870422	0.00540299993008375	2.28728008270264	0	0	0	0	0	0	453.649993896484	4422.47021484375	67
7.17011976242065	1	7.41698980331421	8.53853988647461	6.74600982666016	5.6121997833252	7.02526998519897	5.06954002380371	0.529420971870422	0.00540299993008375	2.28728008270264	0	0	0	0	1	0	454.304992675781	4423.5400390625	67
7.32369995117188	1	10.0244998931885	8.58283042907715	6.60203981399536	6.61846017837524	7.36682987213135	6.1854100227356	0.529420971870422	0.00540299993008375	2.28728008270264	1	0	0	0	0	0	454.126007080078	4423.97998046875	67
7.23613023757935	1	10.7981996536255	8.61446952819824	7.27415990829468	7.38661003112793	8.1628999710083	7.37049007415771	0.670336008071899	0.000146000005770475	6.32674980163574	0	0	0	0	0	0	456.147003173828	4417.89013671875	68
7.61234998703003	1	6.39875984191895	8.26548004150391	7.13565015792847	7.64213991165161	7.87534999847412	7.88187980651855	0.670336008071899	0.000146000005770475	6.32674980163574	0	0	0	0	0	0	454.743988037109	4418.89013671875	68
10.0866003036499	1	10.6583995819092	8.39393997192383	6.52603006362915	7.72601985931396	7.81319999694824	7.91986989974976	0.670336008071899	0.000146000005770475	6.32674980163574	0	0	0	0	0	1	455.308990478516	4419.02001953125	68
6.92719984054565	1	9.84352016448975	8.63263988494873	7.38699007034302	7.31833982467651	8.20993041992188	7.25910997390747	0.670336008071899	0.000146000005770475	6.32674980163574	0	0	0	0	0	0	456.194000244141	4417.72021484375	68
8.69769954681396	1	9.67014026641846	8.74003028869629	7.4902400970459	7.6392297744751	8.21440982818604	7.35454988479614	0.670336008071899	0.000146000005770475	6.32674980163574	0	0	0	0	0	0	456.898010253906	4417.81005859375	68
7.26486015319824	1	8.81396007537842	8.75527954101562	7.18167018890381	7.68468999862671	8.05770969390869	7.62963008880615	0.670336008071899	0.000146000005770475	6.32674980163574	1	0	0	0	0	0	457.162994384766	4418.4599609375	68
7.4976601600647	1	9.70952987670898	8.58520030975342	7.62617015838623	5.52650022506714	8.24763965606689	6.16318988800049	0.670336008071899	0.000146000005770475	6.32674980163574	0	1	0	0	0	0	455.404998779297	4416.740234375	68
7.6774001121521	1	10.3245000839233	8.71473979949951	7.43773984909058	7.58097982406616	8.20172023773193	7.37418985366821	0.670336008071899	0.000146000005770475	6.32674980163574	0	0	0	0	0	0	456.738006591797	4417.81982421875	68
7.21323013305664	1	11.3573999404907	8.7885799407959	7.18930006027222	7.63197994232178	8.13214015960693	7.51316976547241	0.670336008071899	0.000146000005770475	6.32674980163574	1	0	0	0	0	0	457.342987060547	4418.27001953125	68
6.77606010437012	1	9.84939002990723	8.53530979156494	7.4068398475647	5.55297994613647	8.13117027282715	5.98442983627319	0.670336008071899	0.000146000005770475	6.32674980163574	1	0	0	0	0	0	455	4416.6201171875	68
7.57044982910156	1	10.3543996810913	8.81719017028809	7.08680009841919	7.53510999679565	8.15180969238281	7.50687980651855	0.670336008071899	0.000146000005770475	6.32674980163574	1	0	0	0	0	0	457.540985107422	4418.27978515625	68
7.47036981582642	1	8.59175968170166	8.2770299911499	7.1121997833252	7.66112995147705	7.89037990570068	7.87262010574341	0.670336008071899	0.000146000005770475	6.32674980163574	1	0	0	0	0	0	454.783996582031	4418.85986328125	68
7.86162996292114	1	8.83695983886719	8.65499973297119	6.90241003036499	7.78247022628784	7.97147989273071	7.73096990585327	0.670336008071899	0.000146000005770475	6.32674980163574	1	0	0	0	0	0	456.565002441406	4418.5498046875	68
7.14124011993408	1	10.8036003112793	8.63502025604248	6.99455976486206	7.66019010543823	8.03538990020752	7.62137985229492	0.670336008071899	0.000146000005770475	6.32674980163574	0	1	0	0	0	0	456.398010253906	4418.330078125	68
7.4999098777771	1	10.666600227356	8.71658992767334	7.38135004043579	7.64759016036987	8.16656017303467	7.46469020843506	0.670336008071899	0.000146000005770475	6.32674980163574	0	0	0	0	0	0	456.792999267578	4417.9599609375	68
7.64145994186401	1	10.4926996231079	8.85476970672607	7.2280797958374	7.4187798500061	8.24771022796631	7.31184005737305	0.670336008071899	0.000146000005770475	6.32674980163574	0	0	0	0	0	0	457.739013671875	4417.990234375	68
7.50677013397217	1	10.8982000350952	8.88992977142334	7.18011999130249	7.27394008636475	8.2785701751709	7.29952001571655	0.670336008071899	0.000146000005770475	6.32674980163574	1	0	0	0	0	0	457.998992919922	4418	68
7.93237018585205	1	10.3856000900269	8.83351039886475	7.03395986557007	7.47599983215332	8.16536045074463	7.49860000610352	0.670336008071899	0.000146000005770475	6.32674980163574	1	0	0	0	0	0	457.656005859375	4418.2900390625	68
8.12224006652832	1	9.25504016876221	8.59027004241943	6.47000980377197	7.78817987442017	7.88458013534546	7.80307006835938	0.670336008071899	0.000146000005770475	6.32674980163574	0	0	0	0	0	0	456.235992431641	4418.75	68
7.62751007080078	1	10.058500289917	8.71543025970459	7.24156999588013	7.77533006668091	8.07890033721924	7.59991979598999	0.670336008071899	0.000146000005770475	6.32674980163574	1	0	0	0	0	0	456.872985839844	4418.2900390625	68
7.66349983215332	1	10.0465002059937	8.89651012420654	7.01419019699097	7.26887989044189	8.24905014038086	7.42223978042603	0.670336008071899	0.000146000005770475	6.32674980163574	0	0	0	0	0	0	458.091003417969	4418.18994140625	68
7.28285980224609	1	11.0367002487183	8.85291957855225	6.98796987533569	7.40478992462158	8.18507957458496	7.48406982421875	0.670336008071899	0.000146000005770475	6.32674980163574	1	0	0	0	0	0	457.792999267578	4418.2900390625	68
8.78087997436523	1	9.87996006011963	8.24481964111328	7.15675020217896	7.58308982849121	7.82889986038208	7.92028999328613	0.670336008071899	0.000146000005770475	6.32674980163574	1	0	0	0	0	0	454.683990478516	4418.990234375	68
7.59713983535767	1	8.76064968109131	8.73581981658936	7.27505016326904	7.75551986694336	8.06711959838867	7.61138010025024	0.670336008071899	0.000146000005770475	6.32674980163574	1	0	0	0	0	0	457.02099609375	4418.3701171875	68
7.43569993972778	1	10.6226997375488	8.87178993225098	6.95230007171631	7.32937002182007	8.20473957061768	7.47663021087646	0.670336008071899	0.000146000005770475	6.32674980163574	1	0	0	0	0	0	457.928009033203	4418.27978515625	68
7.17144012451172	1	9.8935604095459	8.30710029602051	6.94277000427246	7.63190984725952	7.86595010757446	7.92980003356934	0.670336008071899	0.000146000005770475	6.32674980163574	0	0	0	0	0	0	454.934997558594	4419.009765625	68
7.95662021636963	1	10.2540998458862	8.87003040313721	7.69098997116089	7.39822006225586	8.41160011291504	6.5855598449707	0.167834997177124	0	4.13154983520508	0	0	0	0	0	0	457.600006103516	4417.18994140625	69
5.86450004577637	1	11.1380996704102	9.14768981933594	8.24643039703369	7.3530101776123	8.80224990844727	5.07128000259399	0.167834997177124	0	4.13154983520508	1	0	0	0	0	0	459.444000244141	4415.7001953125	69
7.42117023468018	1	7.80710983276367	8.86375999450684	7.82987022399902	7.26596021652222	8.4594898223877	6.22292995452881	0.167834997177124	0	4.13154983520508	0	0	0	0	0	0	457.433990478516	4416.89990234375	69
6.01664018630981	1	9.80974960327148	8.98836994171143	8.24742031097412	6.54891014099121	8.72280025482178	5.55273008346558	0.167834997177124	0	4.13154983520508	1	0	0	0	0	0	457.765991210938	4415.5	69
6.47033977508545	1	11.0550003051758	8.86141014099121	7.62655019760132	7.40593004226685	8.38002967834473	6.76864004135132	0.167834997177124	0	4.13154983520508	0	0	0	0	0	0	457.588012695312	4417.330078125	69
5.58199977874756	1	11.5054998397827	9.0166597366333	8.20888996124268	6.82036018371582	8.72220993041992	6.12582015991211	0.167834997177124	0	4.13154983520508	1	0	0	0	0	0	458.105987548828	4415.6298828125	69
7.55141019821167	1	10.9767999649048	8.87685966491699	7.75481986999512	7.39948987960815	8.4415397644043	6.36243009567261	0.167834997177124	0	4.13154983520508	0	0	0	0	0	0	457.595001220703	4417.0400390625	69
7.88823986053467	1	10.104100227356	8.72910022735596	7.50582981109619	7.57062005996704	8.23260021209717	7.32141017913818	0.167834997177124	0	4.13154983520508	0	0	0	0	0	0	456.795989990234	4417.72021484375	69
8.06700992584229	1	9.3140697479248	8.7067699432373	7.47033977508545	7.50988006591797	8.22552013397217	7.29257011413574	0.167834997177124	0	4.13154983520508	0	0	0	0	0	0	456.651000976562	4417.7099609375	69
6.91990995407104	1	10.0858001708984	8.89148044586182	7.79273986816406	7.36632013320923	8.46842956542969	6.13538980484009	0.167834997177124	0	4.13154983520508	0	1	0	0	0	0	457.665008544922	4416.93017578125	69
7.67070007324219	1	11.0811996459961	8.86929035186768	7.35340976715088	7.33807992935181	8.30060958862305	7.15907001495361	0.167834997177124	0	4.13154983520508	1	0	0	0	0	0	457.790008544922	4417.7900390625	69
6.55147981643677	1	11.8732995986938	8.82905006408691	7.8113899230957	7.28685998916626	8.42082023620605	6.59244012832642	0.167834997177124	0	4.13154983520508	1	0	0	0	0	0	457.225006103516	4417.02001953125	69
6.39688014984131	1	11.0546998977661	8.80556011199951	7.74088001251221	7.40924978256226	8.36769962310791	6.85971021652222	0.167834997177124	0	4.13154983520508	1	0	0	0	0	0	457.144989013672	4417.240234375	69
10.1674003601074	1	11.9570999145508	8.97251987457275	8.33426952362061	6.17359018325806	8.67123985290527	5.20760011672974	0.167834997177124	0	4.13154983520508	0	0	0	0	0	1	457.420013427734	4415.2001953125	69
5.94783020019531	1	9.89167022705078	9.20098972320557	8.24170017242432	7.44848012924194	8.84615993499756	4.99026012420654	0.167834997177124	0	4.13154983520508	1	0	0	0	0	0	460.016998291016	4415.72021484375	69
5.61131000518799	1	11.5710000991821	8.99530982971191	8.20913028717041	6.74967002868652	8.71041011810303	6.1012601852417	0.167834997177124	0	4.13154983520508	1	0	0	0	0	0	457.910003662109	4415.64013671875	69
8.39173030853271	1	13.0256996154785	9.16174030303955	8.189040184021	7.24030017852783	8.79323959350586	4.21963977813721	0.167834997177124	0	4.13154983520508	0	0	0	0	0	1	459.692993164062	4415.93994140625	69
6.68509006500244	1	10.2978000640869	8.83691024780273	7.66820001602173	7.4890398979187	8.37063980102539	6.79180002212524	0.167834997177124	0	4.13154983520508	1	0	0	0	0	0	457.397003173828	4417.31005859375	69
6.88692998886108	1	10.1208000183105	9.04014015197754	8.41699981689453	4.72631978988647	8.74551963806152	5.83747005462646	0.752692997455597	0	1.13481998443604	1	0	0	0	0	0	457.803985595703	4414.7900390625	70
5.99356985092163	1	10.1561002731323	9.24254035949707	8.63039016723633	7.58917999267578	9.00082969665527	7.0453200340271	0.752692997455597	0	1.13481998443604	0	0	1	0	0	0	459.454010009766	4413.85009765625	70
7.70444011688232	1	10.506199836731	8.46317958831787	7.54777002334595	7.2761402130127	6.52973985671997	6.72373008728027	2.23075008392334	0.000410999986343086	5.37648010253906	1	0	0	0	0	0	455.322998046875	4421.5	71
8.08973979949951	1	9.98095989227295	8.64482021331787	7.68225002288818	7.7318000793457	5.85917997360229	6.8038501739502	2.23075008392334	0.000410999986343086	5.37648010253906	0	0	0	0	0	0	456.347991943359	4421.43994140625	71
7.18148994445801	1	11.2033004760742	8.34218978881836	7.09147977828979	6.65510988235474	6.93512010574341	6.89179992675781	2.23075008392334	0.000410999986343086	5.37648010253906	0	0	0	0	0	0	454.636993408203	4421.68994140625	71
7.51824998855591	1	10.8929996490479	8.67228984832764	7.52750015258789	7.87913990020752	6.57907009124756	7.20759010314941	2.23075008392334	0.000410999986343086	5.37648010253906	1	0	0	0	0	0	456.625	4421.02978515625	71
8.29214954376221	1	9.0664701461792	8.43004989624023	7.32712984085083	7.03670978546143	6.62755012512207	6.37751007080078	2.23075008392334	0.000410999986343086	5.37648010253906	0	0	0	0	0	0	454.930999755859	4421.9501953125	71
7.16882991790771	1	11.3487997055054	8.42403030395508	7.35911989212036	7.04766988754272	6.84677982330322	6.53417015075684	2.23075008392334	0.000410999986343086	5.37648010253906	0	0	0	0	0	0	455.003997802734	4421.759765625	71
6.77163982391357	1	7.61298990249634	8.45501041412354	7.58131980895996	7.31205987930298	6.47457981109619	6.92753982543945	2.23075008392334	0.000410999986343086	5.37648010253906	0	0	1	0	0	0	455.359008789062	4421.2998046875	71
6.83689022064209	1	10.9753999710083	8.93249988555908	7.72933006286621	7.30591011047363	7.73470020294189	5.28082990646362	0.213165000081062	0.00223300000652671	6.89326000213623	1	0	0	0	0	0	458.279998779297	4421.56982421875	72
7.407790184021	1	11.3114995956421	9.14255046844482	8.12936019897461	5.9278302192688	8.29726028442383	6.76502990722656	0.213165000081062	0.00223300000652671	6.89326000213623	0	0	0	0	0	0	459.721008300781	4422.89990234375	72
7.09605979919434	1	9.35138034820557	8.95534038543701	7.96204996109009	7.37964010238647	7.78875017166138	5.92875003814697	0.213165000081062	0.00223300000652671	6.89326000213623	1	0	0	0	0	0	458.286010742188	4422.169921875	72
7.18088006973267	1	10.5909996032715	9.02742958068848	8.42236995697021	6.61253023147583	8.09274959564209	7.19875001907349	0.213165000081062	0.00223300000652671	6.89326000213623	0	0	0	0	0	0	458.161987304688	4423.85009765625	72
7.02462005615234	1	7.16099977493286	8.93206024169922	7.20836019515991	7.34538984298706	7.8530797958374	6.97067022323608	0.213165000081062	0.00223300000652671	6.89326000213623	0	0	0	0	1	0	458.455993652344	4420.6201171875	72
7.51743984222412	1	9.94834995269775	9.12141036987305	8.12981033325195	6.29848003387451	8.24785995483398	6.96820020675659	0.213165000081062	0.00223300000652671	6.89326000213623	0	0	0	0	0	0	459.52099609375	4422.8701171875	72
5.87757015228271	1	10.6845998764038	9.03505039215088	8.20703029632568	7.21370983123779	8.03726005554199	7.10786008834839	0.213165000081062	0.00223300000652671	6.89326000213623	1	0	0	0	0	0	458.684997558594	4422.93017578125	72
6.93412017822266	1	11.7789001464844	9.06089019775391	8.0170202255249	6.86450004577637	8.09436988830566	6.58613014221191	0.213165000081062	0.00223300000652671	6.89326000213623	1	0	0	0	0	0	459.114990234375	4422.41015625	72
6.91201019287109	1	10.2875995635986	8.91549015045166	8.20102024078369	6.50568008422852	7.71744012832642	5.7659797668457	0.213165000081062	0.00223300000652671	6.89326000213623	0	0	1	0	0	0	457.658996582031	4422.91015625	72
7.15429019927979	1	9.09222030639648	8.95471000671387	7.81633996963501	7.24290990829468	7.79641008377075	3.39245009422302	0.213165000081062	0.00223300000652671	6.89326000213623	1	0	0	0	0	0	458.403015136719	4421.77001953125	72
6.81112003326416	1	10.5878000259399	9.03083038330078	8.1697998046875	7.19443988800049	8.02091979980469	6.99870014190674	0.213165000081062	0.00223300000652671	6.89326000213623	1	0	0	0	0	0	458.704010009766	4422.7900390625	72
6.75710010528564	1	9.03752994537354	9.34574031829834	8.25438022613525	7.22846984863281	8.71833992004395	6.02938985824585	0.213165000081062	0.00223300000652671	6.89326000213623	0	0	0	0	0	0	461.800994873047	4423.330078125	72
7.54130983352661	1	10.152099609375	9.34389019012451	7.41450023651123	6.89976978302002	8.74892997741699	7.54122018814087	0.213165000081062	0.00223300000652671	6.89326000213623	1	0	0	0	0	0	462.292999267578	4421.02001953125	72
6.80468988418579	1	8.65283966064453	8.95067024230957	7.76584005355835	7.22582006454468	7.79013013839722	4.46786022186279	0.213165000081062	0.00223300000652671	6.89326000213623	1	0	0	0	0	0	458.403991699219	4421.64990234375	72
9.0275297164917	1	11.8354997634888	9.38768005371094	7.25727987289429	7.07004976272583	8.82785987854004	7.61871004104614	0.213165000081062	0.00223300000652671	6.89326000213623	0	0	0	1	0	0	462.811004638672	4421	72
6.01227998733521	1	11.7214002609253	8.9946403503418	8.16460990905762	7.0613899230957	7.92499017715454	6.91136980056763	0.213165000081062	0.00223300000652671	6.89326000213623	1	0	0	0	0	0	458.376007080078	4422.81005859375	72
7.03781986236572	1	8.48437023162842	8.94355964660645	7.85343980789185	7.33872985839844	7.75513982772827	4.51734018325806	0.213165000081062	0.00223300000652671	6.89326000213623	1	0	0	0	0	0	458.283996582031	4421.8701171875	72
7.66593980789185	1	11.2811002731323	8.93939018249512	8.29356956481934	5.85491991043091	7.83095979690552	6.37575006484985	0.213165000081062	0.00223300000652671	6.89326000213623	1	0	0	0	0	0	457.679992675781	4423.27001953125	72
6.71037006378174	1	8.51543045043945	8.94608020782471	7.87671995162964	7.34896993637085	7.76160001754761	5.01082992553711	0.213165000081062	0.00223300000652671	6.89326000213623	1	0	0	0	0	0	458.286010742188	4421.93017578125	72
6.47568988800049	1	9.1872501373291	8.94799041748047	7.72727012634277	7.21732997894287	7.78756999969482	5.15005016326904	0.213165000081062	0.00223300000652671	6.89326000213623	1	0	0	0	0	0	458.404998779297	4421.56005859375	72
6.89091014862061	1	8.65791988372803	8.91965961456299	7.73672008514404	7.37477016448975	7.68867015838623	5.34423017501831	0.213165000081062	0.00223300000652671	6.89326000213623	1	0	0	0	0	0	458.174987792969	4421.58984375	72
6.36640977859497	1	9.55605983734131	8.91423034667969	7.66729021072388	7.37282991409302	7.68331003189087	5.87755012512207	0.213165000081062	0.00223300000652671	6.89326000213623	1	0	0	0	0	0	458.171997070312	4421.43994140625	72
7.3747501373291	1	7.2861499786377	8.91256999969482	7.33683013916016	7.38308000564575	7.76054000854492	6.80496978759766	0.213165000081062	0.00223300000652671	6.89326000213623	0	0	0	0	0	0	458.278991699219	4420.830078125	72
6.59264993667603	1	8.94598960876465	8.94153022766113	7.83203983306885	7.32968997955322	7.75049018859863	3.67611002922058	0.213165000081062	0.00223300000652671	6.89326000213623	1	0	0	0	0	0	458.283996582031	4421.81982421875	72
6.36639976501465	1	8.01949977874756	8.90942001342773	7.59664011001587	7.37961006164551	7.68277978897095	6.2084698677063	0.213165000081062	0.00223300000652671	6.89326000213623	1	0	0	0	0	0	458.169006347656	4421.2900390625	72
6.23969984054565	1	8.8473596572876	9.34375	8.23244953155518	7.16799020767212	8.71467971801758	5.80508995056152	0.213165000081062	0.00223300000652671	6.89326000213623	0	0	0	0	0	0	461.804992675781	4423.240234375	72
7.35053014755249	1	11.7414999008179	8.97014999389648	8.32518005371094	6.03112983703613	7.92129993438721	6.70664978027344	0.213165000081062	0.00223300000652671	6.89326000213623	1	0	0	0	0	0	457.871002197266	4423.419921875	72
8.89418029785156	1	11.3983001708984	9.40991020202637	7.22057008743286	7.19612979888916	8.86660003662109	7.67326021194458	0.213165000081062	0.00223300000652671	6.89326000213623	0	0	0	1	0	0	463.080993652344	4421	72
6.47231006622314	1	11.0874996185303	8.97579956054688	8.19456958770752	6.67553997039795	7.96857976913452	7.72338008880615	1.1547600030899	0.000864000001456589	1.9899799823761	1	0	0	0	0	0	456.841003417969	4424.9599609375	73
7.55736017227173	1	10.842399597168	8.69386959075928	7.87302017211914	7.07961988449097	6.9125599861145	6.05146980285645	1.1547600030899	0.000864000001456589	1.9899799823761	1	0	0	0	0	0	456.052001953125	4422.77978515625	73
6.25993013381958	1	11.207799911499	8.92856025695801	8.29485988616943	4.16371011734009	7.83966016769409	6.59135007858276	1.1547600030899	0.000864000001456589	1.9899799823761	1	0	0	0	0	0	457.463012695312	4423.490234375	73
7.12116003036499	1	10.9455003738403	8.98313999176025	8.19571018218994	6.45509004592896	7.99756002426147	7.79117012023926	1.1547600030899	0.000864000001456589	1.9899799823761	1	0	0	0	0	0	456.785003662109	4425.10986328125	73
8.15137004852295	1	9.53452014923096	8.72457027435303	7.88390016555786	7.50789022445679	6.7327299118042	6.41084003448486	1.1547600030899	0.000864000001456589	1.9899799823761	0	0	0	0	0	0	456.704010009766	4421.85009765625	73
6.83455991744995	1	7.64491987228394	8.94746971130371	8.14838981628418	6.87168979644775	7.88313007354736	7.63188982009888	1.1547600030899	0.000864000001456589	1.9899799823761	0	0	0	0	0	0	456.75	4424.72998046875	73
7.43585014343262	1	6.68560981750488	8.94694995880127	8.14270973205566	6.83311986923218	7.88421010971069	7.64934015274048	1.1547600030899	0.000864000001456589	1.9899799823761	0	0	0	0	0	0	456.720001220703	4424.759765625	73
7.5853099822998	1	10.0023002624512	8.68313980102539	7.8620400428772	7.14607000350952	6.8883900642395	5.82040023803711	1.1547600030899	0.000864000001456589	1.9899799823761	0	0	0	0	0	0	456.031005859375	4422.68994140625	73
6.68957996368408	1	10.6265001296997	8.86639976501465	8.18449020385742	5.97923994064331	7.6396598815918	6.48357009887695	1.1547600030899	0.000864000001456589	1.9899799823761	1	0	0	0	0	0	457.032012939453	4423.330078125	73
6.69309997558594	1	7.60440015792847	8.9530200958252	8.15629005432129	6.824049949646	7.90082979202271	7.65399980545044	1.1547600030899	0.000864000001456589	1.9899799823761	0	0	0	0	0	0	456.761993408203	4424.7900390625	73
6.65970993041992	1	11.2272996902466	8.91555023193359	8.21990013122559	5.8726601600647	7.77507019042969	6.92981004714966	1.1547600030899	0.000864000001456589	1.9899799823761	1	0	0	0	0	0	457.175994873047	4423.77001953125	73
7.52774000167847	1	9.05605030059814	8.72758960723877	7.99503993988037	7.30245018005371	6.90580987930298	5.44243001937866	1.1547600030899	0.000864000001456589	1.9899799823761	0	0	0	0	0	0	456.579010009766	4422.2099609375	73
11.0564002990723	1	10.7786998748779	8.81083965301514	8.02919960021973	5.99635982513428	7.40118980407715	6.81423997879028	1.1547600030899	0.000864000001456589	1.9899799823761	0	0	0	0	0	1	456.522003173828	4423.419921875	73
6.74812984466553	1	9.43620014190674	8.7120304107666	7.98255014419556	7.32679986953735	6.83569002151489	5.35964012145996	1.1547600030899	0.000864000001456589	1.9899799823761	1	0	0	0	0	0	456.481994628906	4422.18994140625	73
6.6872501373291	1	7.57609987258911	8.95300960540771	8.15338039398193	6.79659986495972	7.90247011184692	7.66545009613037	1.1547600030899	0.000864000001456589	1.9899799823761	0	0	0	0	0	0	456.743988037109	4424.81005859375	73
7.51223993301392	1	8.9038200378418	8.78847980499268	8.05648040771484	7.21686983108521	7.18360996246338	5.69611978530884	1.1547600030899	0.000864000001456589	1.9899799823761	0	0	0	0	0	0	456.964996337891	4422.2900390625	73
6.10880994796753	1	11.4906997680664	8.83860015869141	8.15546989440918	6.8698902130127	7.44633007049561	1.59440004825592	1.1547600030899	0.000864000001456589	1.9899799823761	1	0	0	0	0	0	457.178009033203	4422.64013671875	73
7.60602998733521	1	10.1429996490479	8.9057502746582	8.0366096496582	6.81978988647461	7.7758002281189	7.62902021408081	1.1547600030899	0.000864000001456589	1.9899799823761	0	0	0	0	0	0	456.385009765625	4424.669921875	73
6.40087985992432	1	10.4132995605469	9.0092601776123	8.27208995819092	6.76763010025024	8.05111980438232	7.74234008789062	1.1547600030899	0.000864000001456589	1.9899799823761	1	0	0	0	0	0	457.118988037109	4425.06005859375	73
6.6435399055481	1	11.4418001174927	8.88556003570557	8.15124988555908	4.78940010070801	7.67336988449097	6.97683000564575	1.1547600030899	0.000864000001456589	1.9899799823761	1	0	0	0	0	0	456.929992675781	4423.740234375	73
8.28011035919189	1	8.26496982574463	8.87075042724609	7.97100019454956	6.87544012069702	7.6576099395752	7.49472999572754	1.1547600030899	0.000864000001456589	1.9899799823761	0	0	0	0	0	0	456.252014160156	4424.43994140625	73
7.31869983673096	1	9.32750034332275	8.67759990692139	7.95738983154297	7.38957977294922	6.68999004364014	5.25148010253906	1.1547600030899	0.000864000001456589	1.9899799823761	0	0	0	0	0	0	456.274993896484	4422.14990234375	73
6.62532997131348	1	11.1593999862671	8.78215980529785	7.89575004577637	6.53506994247437	7.2662501335144	7.11787986755371	1.1547600030899	0.000864000001456589	1.9899799823761	1	0	0	0	0	0	456.148010253906	4423.6201171875	73
8.82730007171631	1	7.99166011810303	8.14974975585938	6.85383987426758	6.21713018417358	7.7607798576355	7.64345979690552	1.66701996326447	0	3.10084009170532	0	0	1	0	0	0	452.048004150391	4422.97998046875	74
8.02414989471436	1	7.70187997817993	8.2675199508667	5.7968602180481	5.99175977706909	7.34876012802124	6.95001983642578	1.66701996326447	0	3.10084009170532	0	0	0	0	0	0	453.294006347656	4422.7998046875	74
8.85315990447998	1	9.96942043304443	8.21525001525879	4.90380001068115	5.43563985824585	7.16640996932983	7.11266994476318	1.66701996326447	0	3.10084009170532	0	0	1	0	0	0	453.308990478516	4422.5400390625	74
9.20398044586182	1	8.41483020782471	8.28831958770752	5.67756986618042	6.17611980438232	7.32814979553223	6.85459995269775	1.66701996326447	0	3.10084009170532	0	0	0	0	0	0	453.430999755859	4422.7998046875	74
9.10377979278564	1	9.92306995391846	8.05515003204346	6.12079000473022	5.76107978820801	6.80601978302002	7.49238014221191	1.66701996326447	0	3.10084009170532	1	0	0	0	0	0	453.10400390625	4421.990234375	74
7.6394100189209	1	10.1084995269775	8.06031036376953	6.53425979614258	5.87049007415771	7.18000984191895	7.48141002655029	1.66701996326447	0	3.10084009170532	1	0	0	0	0	0	452.795989990234	4422.259765625	74
5.38572978973389	1	9.16335010528564	9.68377017974854	7.81961011886597	8.38537979125977	8.88486003875732	7.90614986419678	0.570188999176025	0.0019610000308603	1.34900999069214	0	0	0	0	0	0	446.302001953125	4435.06982421875	75
8.83953952789307	1	12.2187995910645	9.60949039459229	8.17298030853271	7.97658014297485	8.66767978668213	7.54700994491577	0.570188999176025	0.0019610000308603	1.34900999069214	0	0	0	1	0	0	445.084014892578	4433.39990234375	75
8.31009960174561	1	12.2530002593994	9.61441993713379	8.16450023651123	8.06402969360352	8.71362018585205	7.37925004959106	0.570188999176025	0.0019610000308603	1.34900999069214	0	0	0	0	0	1	446.079010009766	4433.85986328125	75
7.22506999969482	1	7.78059005737305	8.50209045410156	7.29582977294922	6.15585994720459	7.08197021484375	7.81954002380371	2.20609998703003	0.000353999988874421	3.1512598991394	0	0	0	0	0	0	451.412994384766	4414.7900390625	76
8.22928047180176	1	10.2371997833252	8.45962047576904	6.19610023498535	6.05931997299194	6.96950006484985	8.14531993865967	2.20609998703003	0.000353999988874421	3.1512598991394	0	0	0	0	0	0	450.201995849609	4415.02978515625	76
6.85046005249023	1	9.73258018493652	8.56968975067139	5.35500001907349	6.12054014205933	7.35240983963013	8.22824954986572	2.20609998703003	0.000353999988874421	3.1512598991394	1	0	0	0	0	0	450.122985839844	4414.490234375	76
8.21646976470947	1	8.64801025390625	8.61639976501465	7.56969976425171	6.59294986724854	7.50044012069702	7.81175994873047	2.20609998703003	0.000353999988874421	3.1512598991394	0	0	0	0	0	0	451.963012695312	4414.27001953125	76
7.99924993515015	1	8.61250019073486	8.43410015106201	6.87893009185791	5.15019989013672	6.63826990127563	7.96447992324829	2.20609998703003	0.000353999988874421	3.1512598991394	0	0	0	0	0	0	450.792999267578	4415.10009765625	76
6.87701988220215	1	10.8071002960205	8.66318035125732	7.04911994934082	5.65369987487793	7.58767986297607	8.06906986236572	2.20609998703003	0.000353999988874421	3.1512598991394	0	0	0	0	0	0	451.252014160156	4413.919921875	76
9.00063991546631	1	7.71423006057739	8.61466979980469	6.30587005615234	5.9786901473999	7.45412015914917	8.21796989440918	2.20609998703003	0.000353999988874421	3.1512598991394	0	0	0	1	0	0	450.329986572266	4414.22021484375	76
6.15380001068115	1	9.8894100189209	8.57299995422363	5.05738019943237	6.06325006484985	7.38022994995117	8.21716976165771	2.20609998703003	0.000353999988874421	3.1512598991394	1	0	0	0	0	0	450.042999267578	4414.490234375	76
8.13502979278564	1	9.04504013061523	8.63177967071533	6.23804998397827	5.32871007919312	7.52692985534668	8.2205696105957	2.20609998703003	0.000353999988874421	3.1512598991394	0	0	0	1	0	0	450.157012939453	4414.14990234375	76
8.18023014068604	1	10.3343000411987	8.50426959991455	7.38802003860474	6.40957021713257	7.13572978973389	7.77140998840332	2.20609998703003	0.000353999988874421	3.1512598991394	0	0	1	0	0	0	451.555999755859	4414.7998046875	76
6.70267009735107	1	10.5661001205444	8.59111022949219	5.92101001739502	5.97508001327515	7.39748001098633	8.22169971466064	2.20609998703003	0.000353999988874421	3.1512598991394	1	0	0	0	0	0	450.225006103516	4414.35986328125	76
8.35838031768799	1	9.24812030792236	8.54302024841309	7.34983015060425	6.1675500869751	7.25011014938354	7.83956003189087	2.20609998703003	0.000353999988874421	3.1512598991394	0	0	0	0	0	0	451.506011962891	4414.60009765625	76
7.75894021987915	1	10.3424997329712	8.63951969146729	7.60144996643066	6.7238597869873	7.56950998306274	7.82492017745972	2.20609998703003	0.000353999988874421	3.1512598991394	0	0	0	0	0	0	452.066986083984	4414.16015625	76
6.93331003189087	1	9.77521991729736	8.5664701461792	5.60945987701416	6.19610023498535	7.3265700340271	8.20991039276123	2.20609998703003	0.000353999988874421	3.1512598991394	1	0	0	0	0	0	450.196990966797	4414.5	76
8.42934036254883	1	9.28932952880859	8.71107959747314	6.25323009490967	6.69125986099243	7.71139001846313	8.18385028839111	1.37329995632172	0.000867999973706901	7.49474000930786	1	0	0	0	0	0	450.667999267578	4413.6298828125	77
7.87031984329224	1	8.37629985809326	8.74186992645264	6.16242980957031	6.62655019760132	7.79401016235352	8.16563034057617	1.37329995632172	0.000867999973706901	7.49474000930786	1	0	0	0	0	0	450.605987548828	4413.4501953125	77
8.32421016693115	1	7.45937013626099	8.75436973571777	7.37779998779297	5.50755977630615	7.87659978866577	7.64447021484375	1.37329995632172	0.000867999973706901	7.49474000930786	0	0	0	0	0	0	448.558990478516	4413.81982421875	77
9.29275035858154	1	10.9028997421265	8.80947017669678	5.6582498550415	6.78334999084473	7.9576301574707	8.04699039459229	1.37329995632172	0.000867999973706901	7.49474000930786	0	0	0	1	0	0	450.782012939453	4413	77
8.34321975708008	1	7.48437023162842	8.71872043609619	7.43437004089355	6.26075983047485	7.78512001037598	7.9048900604248	1.37329995632172	0.000867999973706901	7.49474000930786	1	0	0	0	0	0	452.015991210938	4413.68017578125	77
7.81678009033203	1	5.95841979980469	8.72978019714355	6.65043020248413	6.4227499961853	7.76035976409912	8.0977897644043	1.37329995632172	0.000867999973706901	7.49474000930786	0	0	0	0	0	0	450.951995849609	4413.509765625	77
6.44354009628296	1	8.94950008392334	8.74032020568848	5.75615978240967	6.38566017150879	7.79524993896484	8.20534038543701	1.37329995632172	0.000867999973706901	7.49474000930786	1	0	0	0	0	0	450.445007324219	4413.47021484375	77
7.31721019744873	1	8.69991016387939	8.7138500213623	6.70389986038208	6.4374098777771	7.71802997589111	8.11408042907715	1.37329995632172	0.000867999973706901	7.49474000930786	0	0	0	0	0	0	450.966003417969	4413.60986328125	77
7.26243019104004	1	8.79823017120361	8.84749031066895	6.06060981750488	6.82348012924194	8.04485988616943	7.9575400352478	1.37329995632172	0.000867999973706901	7.49474000930786	1	0	0	0	0	0	450.938995361328	4412.740234375	77
8.51743030548096	1	8.01698017120361	8.54815006256104	3.36772990226746	5.82788991928101	7.33925008773804	8.20427989959717	1.37329995632172	0.000867999973706901	7.49474000930786	0	0	0	0	0	0	449.936004638672	4414.64013671875	77
7.70221996307373	1	9.428879737854	8.84751033782959	5.76496982574463	6.82631015777588	8.04452991485596	7.99296998977661	1.37329995632172	0.000867999973706901	7.49474000930786	1	0	0	0	0	0	450.822998046875	4412.740234375	77
6.41166019439697	1	10.291600227356	8.72873973846436	7.63359022140503	6.18236017227173	7.81466007232666	7.84032011032104	1.37329995632172	0.000867999973706901	7.49474000930786	0	0	0	0	0	0	452.420013427734	4413.7001953125	77
7.20790004730225	1	11.1246004104614	8.71862030029297	7.79872989654541	5.84411001205444	7.80743980407715	7.79623985290527	1.37329995632172	0.000867999973706901	7.49474000930786	0	0	0	0	0	0	452.756011962891	4413.85986328125	77
7.02444982528687	1	10.711799621582	8.74368000030518	6.15677976608276	5.19286012649536	7.86153984069824	8.05475997924805	1.37329995632172	0.000867999973706901	7.49474000930786	1	0	0	0	0	0	449.679992675781	4413.5498046875	77
8.036789894104	1	8.01828002929688	8.91810035705566	6.46298980712891	6.11555004119873	8.19626045227051	7.98074007034302	1.37329995632172	0.000867999973706901	7.49474000930786	0	0	0	0	0	0	450.654998779297	4412.240234375	77
7.30313014984131	1	8.9844799041748	8.77138042449951	6.57931995391846	6.12040996551514	7.86985015869141	7.99944019317627	1.37329995632172	0.000867999973706901	7.49474000930786	0	0	0	0	0	0	451.135986328125	4413.25	77
6.90827989578247	1	7.7735800743103	8.71372985839844	6.7746901512146	6.34317016601562	7.71889019012451	8.1010103225708	1.37329995632172	0.000867999973706901	7.49474000930786	0	0	0	0	0	0	451.026000976562	4413.60986328125	77
8.29123973846436	1	10.207799911499	8.76786994934082	5.74215984344482	5.41791009902954	7.89179992675781	8.1311502456665	1.37329995632172	0.000867999973706901	7.49474000930786	0	1	0	0	0	0	449.941009521484	4413.35009765625	77
6.46226978302002	1	9.97035980224609	8.76216983795166	7.60063982009888	6.10303020477295	7.89487981796265	7.75909996032715	1.37329995632172	0.000867999973706901	7.49474000930786	0	0	0	0	0	0	452.429992675781	4413.47998046875	77
6.96962976455688	1	9.73832035064697	8.75739002227783	6.70546007156372	5.93105983734131	7.83690977096558	8.00512027740479	1.37329995632172	0.000867999973706901	7.49474000930786	0	0	0	0	0	0	451.191009521484	4413.33984375	77
8.57378005981445	1	7.08339023590088	8.72426986694336	6.68335008621216	6.43719005584717	7.74573993682861	8.10517024993896	1.37329995632172	0.000867999973706901	7.49474000930786	0	0	0	0	0	0	450.949005126953	4413.5498046875	77
6.27686023712158	1	11.0659999847412	8.78732013702393	7.605140209198	6.08876991271973	7.95393991470337	7.6874098777771	1.37329995632172	0.000867999973706901	7.49474000930786	0	0	0	0	0	0	452.483001708984	4413.330078125	77
8.29018974304199	1	7.21446990966797	8.76990985870361	6.74055004119873	6.3188099861145	7.95687007904053	7.92866992950439	1.37329995632172	0.000867999973706901	7.49474000930786	0	0	0	0	0	0	449.31201171875	4413.47021484375	77
7.32307004928589	1	10.4474000930786	8.74648952484131	7.61478996276855	6.11643981933594	7.85764980316162	7.7982702255249	1.37329995632172	0.000867999973706901	7.49474000930786	0	0	0	0	0	0	452.424987792969	4413.58984375	77
5.91031980514526	1	8.98882961273193	8.83742046356201	5.71830987930298	6.85703992843628	8.02186012268066	8.00230979919434	1.37329995632172	0.000867999973706901	7.49474000930786	1	0	0	0	0	0	450.829010009766	4412.81005859375	77
7.17327976226807	1	11.2375001907349	8.69167041778564	7.83304023742676	6.23370981216431	7.74496984481812	7.72709989547729	1.37329995632172	0.000867999973706901	7.49474000930786	0	0	0	0	0	0	452.766998291016	4414.02978515625	77
9.73320007324219	1	7.54961013793945	8.82900047302246	2.72598004341125	6.59430980682373	8.00555038452148	8.09786987304688	1.37329995632172	0.000867999973706901	7.49474000930786	0	0	0	1	0	0	450.527008056641	4412.8798828125	77
7.33144998550415	1	9.45263957977295	8.69841003417969	5.8015398979187	6.38062000274658	7.68514013290405	8.24532985687256	1.37329995632172	0.000867999973706901	7.49474000930786	0	0	0	0	0	0	450.450012207031	4413.72021484375	77
7.46903991699219	1	9.54316997528076	8.9481201171875	7.15086984634399	6.70338010787964	7.78709983825684	5.8211498260498	2.58481001853943	0	3.82701992988586	0	0	0	1	0	0	446.864990234375	4413.169921875	78
7.56360006332397	1	8.86441040039062	8.85429000854492	7.37212991714478	7.19702005386353	7.5486102104187	6.71949005126953	2.58481001853943	0	3.82701992988586	0	0	0	0	0	0	447.204986572266	4413.77001953125	78
6.85966014862061	1	9.95224952697754	8.81818962097168	6.93106985092163	6.84789991378784	7.14818000793457	6.94032001495361	2.58481001853943	0	3.82701992988586	1	0	0	0	0	0	446.848999023438	4414.31982421875	78
7.07495021820068	1	10.2292003631592	8.98433971405029	6.93452978134155	6.25131988525391	7.83945989608765	5.51854991912842	2.58481001853943	0	3.82701992988586	0	0	0	0	0	0	446.566986083984	4413.02978515625	78
6.78102016448975	1	11.1346998214722	8.97292041778564	7.12395000457764	6.61731004714966	7.8597297668457	5.96524000167847	2.58481001853943	0	3.82701992988586	0	0	0	0	0	0	446.803009033203	4412.97998046875	78
8.32639980316162	1	6.75670003890991	8.97579956054688	7.26210021972656	6.38331985473633	7.92590999603271	6.47286987304688	2.58481001853943	0	3.82701992988586	0	0	0	0	0	0	447.015014648438	4412.830078125	78
6.93315982818604	1	10.766300201416	9.03162956237793	6.98508977890015	5.92336988449097	8.02455043792725	6.6497597694397	2.58481001853943	0	3.82701992988586	1	0	0	0	0	0	446.662994384766	4412.509765625	78
7.31540012359619	1	9.47688961029053	8.98099040985107	7.29471015930176	6.26807022094727	7.95607995986938	6.60532999038696	2.58481001853943	0	3.82701992988586	0	0	0	0	0	0	447.067993164062	4412.75	78
7.12395000457764	1	11.279899597168	9.46621036529541	8.67276000976562	7.04644012451172	8.43004035949707	5.34852981567383	1.09349000453949	0.00832500029355288	8.47754955291748	1	0	0	0	0	0	439.778015136719	4413.2001953125	79
6.82160997390747	1	10.6457004547119	9.43369007110596	8.60488033294678	6.99583005905151	8.38125038146973	4.95549011230469	1.09349000453949	0.00832500029355288	8.47754955291748	1	0	0	0	0	0	440.177001953125	4413.33984375	79
6.27383995056152	1	9.13261032104492	9.49773979187012	8.57225036621094	7.0651798248291	8.32242012023926	6.86751985549927	1.09349000453949	0.00832500029355288	8.47754955291748	0	0	0	0	0	0	438.851013183594	4414.080078125	79
6.92668008804321	1	9.02591037750244	9.48256969451904	8.54086017608643	7.00074005126953	8.27015018463135	6.93201017379761	1.09349000453949	0.00832500029355288	8.47754955291748	0	0	0	0	0	0	439	4414.240234375	79
7.32239007949829	1	8.51397037506104	9.48789978027344	8.53960037231445	6.95456981658936	8.27836990356445	6.97382020950317	1.09349000453949	0.00832500029355288	8.47754955291748	1	0	0	0	0	0	438.917999267578	4414.25	79
7.17659997940063	1	9.77060985565186	9.38601016998291	8.54671955108643	7.02169990539551	8.22119998931885	6.2102198600769	1.09349000453949	0.00832500029355288	8.47754955291748	0	0	0	0	0	0	440.502014160156	4413.93994140625	79
7.13427019119263	1	9.21693992614746	9.56365013122559	8.65952968597412	7.33319997787476	8.49542045593262	7.26445007324219	1.09349000453949	0.00832500029355288	8.47754955291748	0	0	0	0	0	0	438.029998779297	4413.7001953125	79
6.89744997024536	1	10.5666999816895	9.63245964050293	8.61013031005859	6.7590799331665	8.61604022979736	7.89348983764648	1.09349000453949	0.00832500029355288	8.47754955291748	0	0	0	0	0	0	436.807006835938	4413.97021484375	79
6.40774011611938	1	10.0860996246338	9.57800960540771	8.37259006500244	7.06991004943848	8.40520000457764	7.93951988220215	1.09349000453949	0.00832500029355288	8.47754955291748	1	0	0	0	0	0	437.248992919922	4415.10009765625	79
9.96905040740967	1	9.55558967590332	9.60676956176758	8.46485042572021	6.82507991790771	8.50772953033447	7.94822978973389	1.09349000453949	0.00832500029355288	8.47754955291748	0	0	1	0	0	0	436.941986083984	4414.7001953125	79
6.68101978302002	1	9.89834976196289	9.63022994995117	8.59111022949219	6.69480991363525	8.60422039031982	7.90574979782104	1.09349000453949	0.00832500029355288	8.47754955291748	0	0	0	0	0	0	436.802001953125	4414.06982421875	79
6.54890012741089	1	10.5818996429443	9.58298969268799	8.40754985809326	7.1059398651123	8.42907047271729	7.91177988052368	1.09349000453949	0.00832500029355288	8.47754955291748	1	0	0	0	0	0	437.226013183594	4414.93994140625	79
7.15536022186279	1	9.21741008758545	8.94342994689941	6.95484018325806	6.05250978469849	8.26521968841553	8.07244968414307	0.984148979187012	0.000763999996706843	10.1423997879028	1	0	0	0	0	0	449.785003662109	4412.1298828125	80
7.06836986541748	1	9.79673957824707	8.91689014434814	7.06059980392456	6.2703800201416	8.22828960418701	8.02449035644531	0.984148979187012	0.000763999996706843	10.1423997879028	0	0	0	0	0	0	449.467010498047	4412.39013671875	80
7.14448976516724	1	9.4580602645874	8.89737987518311	6.95727014541626	5.94655990600586	8.18754005432129	8.03491973876953	0.984148979187012	0.000763999996706843	10.1423997879028	0	0	0	0	0	0	449.536987304688	4412.52001953125	80
6.14964008331299	1	10.0431995391846	9.31529998779297	8.20365047454834	7.41220998764038	8.85560989379883	6.77982997894287	0.984148979187012	0.000763999996706843	10.1423997879028	0	0	0	1	0	0	448.584991455078	4408.83984375	80
7.29111003875732	1	9.30245971679688	8.89437961578369	6.68084001541138	5.72509002685547	8.16783046722412	8.12374973297119	0.984148979187012	0.000763999996706843	10.1423997879028	0	0	0	0	0	0	449.825012207031	4412.490234375	80
7.16695022583008	1	10.3788003921509	8.95956039428711	6.84397983551025	5.51469993591309	8.28151988983154	7.98117017745972	0.984148979187012	0.000763999996706843	10.1423997879028	0	0	0	0	0	0	450.440002441406	4411.93017578125	80
6.62182998657227	1	9.21942043304443	8.86478042602539	7.22343015670776	6.49112987518311	8.16695976257324	7.8018798828125	0.984148979187012	0.000763999996706843	10.1423997879028	0	0	0	0	1	0	448.959991455078	4412.89990234375	80
7.52393007278442	1	9.16335010528564	8.92566013336182	7.33785009384155	5.75783014297485	8.26710033416748	7.88590002059937	0.984148979187012	0.000763999996706843	10.1423997879028	0	0	0	0	0	0	449.059997558594	4412.41015625	80
7.22576999664307	1	9.59274005889893	8.8998498916626	7.04118013381958	6.11854982376099	8.19756031036377	8.0037899017334	0.984148979187012	0.000763999996706843	10.1423997879028	0	0	0	0	0	0	449.440002441406	4412.52001953125	80
7.53290987014771	1	9.36271953582764	8.93875026702881	6.79863023757935	5.32220983505249	8.24903964996338	8.05996990203857	0.984148979187012	0.000763999996706843	10.1423997879028	1	0	0	0	0	0	450.013000488281	4412.1298828125	80
6.19419002532959	1	8.88809967041016	9.31260013580322	8.14435958862305	7.52843999862671	8.83730030059814	6.7861499786377	0.984148979187012	0.000763999996706843	10.1423997879028	0	0	0	1	0	0	448.385986328125	4408.919921875	80
6.92128992080688	1	11.0906000137329	8.84566020965576	7.0162501335144	6.40716981887817	8.11056041717529	7.89841985702515	0.984148979187012	0.000763999996706843	10.1423997879028	0	0	0	0	1	0	449.218994140625	4412.97021484375	80
5.8075098991394	1	11.6043996810913	9.04004955291748	7.45160007476807	5.7633900642395	8.44540023803711	7.81781005859375	0.984148979187012	0.000763999996706843	10.1423997879028	1	0	0	0	0	0	449.701995849609	4411.35009765625	80
7.12841987609863	1	9.70407009124756	8.9306697845459	7.42433023452759	5.29521989822388	8.27425003051758	7.83330011367798	0.984148979187012	0.000763999996706843	10.1423997879028	0	0	0	0	0	0	448.915008544922	4412.41015625	80
7.01023006439209	1	7.95262002944946	8.9273099899292	7.15720987319946	6.37664985656738	8.25298023223877	7.99771976470947	0.984148979187012	0.000763999996706843	10.1423997879028	0	0	0	0	0	0	449.363006591797	4412.330078125	80
7.04224014282227	1	9.29496002197266	8.9407901763916	6.8744101524353	5.747230052948	8.25636959075928	8.06601047515869	0.984148979187012	0.000763999996706843	10.1423997879028	1	0	0	0	0	0	449.899993896484	4412.1298828125	80
8.02412986755371	1	7.76682996749878	8.96061992645264	7.33466005325317	6.1121997833252	8.32141017913818	7.97318983078003	0.984148979187012	0.000763999996706843	10.1423997879028	0	0	0	0	0	0	449.199005126953	4412.10009765625	80
7.01313018798828	1	9.45913982391357	8.7158203125	6.0092601776123	5.8045802116394	6.96683979034424	8.55121040344238	2.15595006942749	0.248484998941422	2.2217800617218	1	0	0	0	0	0	444.845001220703	4419.52978515625	82
9.38846969604492	1	9.37427043914795	8.66569042205811	6.50790023803711	6.19075012207031	7.19125986099243	8.60097980499268	2.15595006942749	0.248484998941422	2.2217800617218	0	0	0	0	0	0	445.144989013672	4419.47021484375	82
9.1199197769165	1	8.81169033050537	8.67436027526855	6.58498001098633	5.61569023132324	7.04330015182495	8.56254959106445	2.15595006942749	0.248484998941422	2.2217800617218	0	0	0	0	0	0	445.091003417969	4419.72998046875	82
8.67905044555664	1	8.69976997375488	8.66296005249023	6.56810998916626	6.042799949646	7.15546989440918	8.59082984924316	2.15595006942749	0.248484998941422	2.2217800617218	0	0	0	0	0	0	445.157989501953	4419.580078125	82
8.54996967315674	1	10.1738004684448	8.61948013305664	6.33713006973267	5.5657000541687	7.37749004364014	8.64852046966553	2.15595006942749	0.248484998941422	2.2217800617218	0	0	0	0	0	0	445.411987304688	4419.3798828125	82
7.4293999671936	1	10.3105001449585	8.7132396697998	6.70288991928101	5.83984994888306	6.75122976303101	8.44956016540527	2.15595006942749	0.248484998941422	2.2217800617218	1	0	0	0	0	0	444.903991699219	4420.43994140625	82
9.32695007324219	1	8.42508029937744	8.63584995269775	6.62416982650757	6.21389007568359	7.22169017791748	8.60194969177246	2.15595006942749	0.248484998941422	2.2217800617218	0	0	0	0	0	0	445.31201171875	4419.68017578125	82
9.15511035919189	1	8.61686038970947	8.70176029205322	6.64289999008179	4.85053014755249	6.81748008728027	8.51181030273438	2.15595006942749	0.248484998941422	2.2217800617218	0	0	0	0	0	0	444.933990478516	4419.9501953125	82
8.61658000946045	1	9.97640991210938	8.67753982543945	6.42168998718262	6.14326000213623	7.29139995574951	8.62627029418945	2.15595006942749	0.248484998941422	2.2217800617218	0	0	0	0	0	0	445.092987060547	4419.2001953125	82
8.59665012359619	1	9.12392997741699	8.6761999130249	6.46144008636475	5.90963983535767	7.10402011871338	8.57973957061768	2.15595006942749	0.248484998941422	2.2217800617218	0	0	0	0	0	0	445.080993652344	4419.56982421875	82
9.20718955993652	1	8.85367012023926	8.64395046234131	6.44999980926514	5.30356979370117	7.15220022201538	8.51776027679443	2.15595006942749	0.248484998941422	2.2217800617218	0	0	0	0	0	0	445.322998046875	4420.5	82
8.63694953918457	1	4.90675020217896	8.68262004852295	6.68305015563965	5.08760023117065	7.05232000350952	8.46199989318848	2.15595006942749	0.248484998941422	2.2217800617218	0	0	0	0	0	0	445.130004882812	4420.7099609375	82
8.20530986785889	1	9.25912952423096	8.65902996063232	6.71979999542236	5.8324499130249	7.09329986572266	8.56991958618164	2.15595006942749	0.248484998941422	2.2217800617218	0	0	0	0	0	0	445.179992675781	4419.7900390625	82
9.41720962524414	1	8.29076957702637	8.56556987762451	5.41210985183716	5.7218599319458	7.45523977279663	8.5869197845459	2.15595006942749	0.248484998941422	2.2217800617218	1	0	0	0	0	0	445.768005371094	4420.580078125	82
9.04697036743164	1	9.79598999023438	8.66598033905029	6.49487018585205	6.24398994445801	7.2137598991394	8.60690021514893	2.15595006942749	0.248484998941422	2.2217800617218	0	0	0	0	0	0	445.14599609375	4419.419921875	82
7.80158996582031	1	8.91226005554199	8.59467029571533	6.04175996780396	4.65829992294312	7.47273015975952	8.653639793396	2.15595006942749	0.248484998941422	2.2217800617218	0	0	0	0	0	0	445.553009033203	4419.31005859375	82
7.54325008392334	1	6.53669023513794	8.84850978851318	6.22974014282227	3.97077989578247	7.65888023376465	8.28843975067139	2.41462993621826	0.221138000488281	3.89198994636536	0	0	0	0	0	0	444.923004150391	4423.2001953125	83
8.23159980773926	1	5.79696989059448	8.84199047088623	6.21177005767822	6.34409999847412	7.57938003540039	8.22877025604248	2.41462993621826	0.221138000488281	3.89198994636536	0	0	0	0	0	0	444.691986083984	4422.66015625	83
7.89865016937256	1	9.58782005310059	8.82476997375488	6.29655981063843	5.94121980667114	7.66652011871338	8.28380012512207	2.41462993621826	0.221138000488281	3.89198994636536	0	0	0	0	0	0	444.912994384766	4422.83984375	83
8.47885990142822	1	9.72181034088135	8.75491046905518	6.48095989227295	5.49336004257202	7.5853099822998	8.33825969696045	2.41462993621826	0.221138000488281	3.89198994636536	1	0	0	0	0	0	445.023010253906	4421.97021484375	83
8.70483016967773	1	8.81847953796387	8.80922985076904	6.49972009658813	6.32708978652954	7.69449996948242	8.29216003417969	2.41462993621826	0.221138000488281	3.89198994636536	0	0	0	0	0	0	444.93701171875	4422.66015625	83
7.52294015884399	1	5.93767023086548	8.73348999023438	5.26933002471924	5.40371990203857	7.65468978881836	8.46658992767334	2.41462993621826	0.221138000488281	3.89198994636536	0	0	0	0	1	0	445.707000732422	4423.02978515625	83
7.59942007064819	1	9.7634801864624	8.77684020996094	6.28634023666382	4.8157901763916	7.64245986938477	8.30967998504639	2.41462993621826	0.221138000488281	3.89198994636536	0	0	0	0	0	0	444.940002441406	4422.14990234375	83
8.16114044189453	1	6.26866006851196	8.78396987915039	6.36999988555908	5.52227020263672	7.78060007095337	8.38096046447754	2.41462993621826	0.221138000488281	3.89198994636536	1	0	0	0	0	0	445.316986083984	4423.009765625	83
7.46737003326416	1	6.85096979141235	8.67588043212891	6.37604999542236	4.72538995742798	7.49985980987549	8.44353008270264	2.41462993621826	0.221138000488281	3.89198994636536	0	1	0	0	0	0	445.420989990234	4421.66015625	83
7.9147801399231	1	7.63270998001099	8.60737991333008	6.93225002288818	6.07512998580933	7.30469989776611	8.68935012817383	1.89864003658295	0.257955014705658	0.945406973361969	0	0	0	0	0	0	446.878997802734	4423.35986328125	84
7.49554014205933	1	5.53049993515015	8.45668983459473	7.20059013366699	6.08301019668579	7.04618978500366	8.76049041748047	1.89864003658295	0.257955014705658	0.945406973361969	0	0	1	0	0	0	447.328002929688	4422.7099609375	84
7.54961013793945	1	5.03266000747681	8.42508029937744	7.23997020721436	6.369460105896	6.98009014129639	8.77890968322754	1.89864003658295	0.257955014705658	0.945406973361969	0	0	0	0	1	0	447.442993164062	4422.6201171875	84
7.54961013793945	1	4.62585020065308	8.45734977722168	7.13423013687134	6.12228012084961	6.84084987640381	8.73528957366943	1.89864003658295	0.257955014705658	0.945406973361969	0	0	0	0	1	0	447.157989501953	4422.5	84
7.46737003326416	1	6.23429012298584	8.41149044036865	7.12861013412476	6.34786987304688	7.11833000183105	8.77779006958008	1.89864003658295	0.257955014705658	0.945406973361969	1	0	0	0	0	0	447.625	4422.740234375	84
7.52294015884399	1	5.64933013916016	8.40979957580566	7.27269983291626	6.47791004180908	6.9361400604248	8.78586006164551	1.89864003658295	0.257955014705658	0.945406973361969	1	0	0	0	0	0	447.484985351562	4422.56005859375	84
7.52294015884399	1	5.16249990463257	8.72029972076416	4.59925985336304	6.07833003997803	7.60133981704712	8.50489044189453	1.89864003658295	0.257955014705658	0.945406973361969	0	0	0	0	1	0	445.888000488281	4423.16015625	84
7.49554014205933	1	5.20894002914429	8.42043972015381	7.10454988479614	6.27543020248413	7.13762998580933	8.78092956542969	1.89864003658295	0.257955014705658	0.945406973361969	0	0	1	0	0	0	447.601013183594	4422.77001953125	84
7.43837976455688	1	6.64122009277344	8.45462989807129	7.02250003814697	5.55459976196289	6.66225004196167	8.72070026397705	1.89864003658295	0.257955014705658	0.945406973361969	1	0	0	0	0	0	447.053009033203	4422.330078125	84
8.20308971405029	1	5.52322006225586	8.49771022796631	6.79325008392334	4.86280012130737	7.37269020080566	8.7799596786499	1.89864003658295	0.257955014705658	0.945406973361969	0	0	0	0	1	0	447.454010009766	4423.14013671875	84
7.49554014205933	1	4.94078016281128	8.47863006591797	7.16242980957031	5.83019018173218	7.11118984222412	8.74938011169434	1.89864003658295	0.257955014705658	0.945406973361969	0	0	1	0	0	0	447.260009765625	4422.7900390625	84
7.54961013793945	1	5.7600998878479	8.52612018585205	6.88978004455566	5.81393003463745	7.02477979660034	8.6799898147583	1.89864003658295	0.257955014705658	0.945406973361969	0	0	0	0	1	0	446.829986572266	4422.6201171875	84
7.52294015884399	1	5.79155015945435	8.52143001556396	7.04778003692627	4.78419017791748	7.16295003890991	8.71191024780273	1.89864003658295	0.257955014705658	0.945406973361969	0	0	0	0	1	0	447.028991699219	4422.83984375	84
7.46737003326416	1	6.0721697807312	8.41831970214844	7.21927976608276	6.43334007263184	7.00622987747192	8.78711986541748	1.89864003658295	0.257955014705658	0.945406973361969	1	0	0	0	0	0	447.497009277344	4422.64013671875	84
7.60090017318726	1	5.92620992660522	8.48857975006104	6.575119972229	5.47992992401123	7.3253698348999	8.7679500579834	1.89864003658295	0.257955014705658	0.945406973361969	0	0	0	1	0	0	447.648010253906	4423.27001953125	84
6.04024982452393	1	10.421199798584	9.64877033233643	7.60964012145996	8.18126010894775	7.50688982009888	7.70034980773926	2.32789993286133	0	0	0	0	0	0	1	0	441.295989990234	4431.830078125	87
6.69765996932983	1	11.0518999099731	9.72840023040771	6.16556978225708	8.58343982696533	8.20555019378662	8.30941009521484	4.47847986221313	0.00677900016307831	0.922255992889404	0	0	1	0	0	0	441.756011962891	4433.75	88
8.9051399230957	1	11.0523996353149	9.65410041809082	7.43274021148682	8.3173999786377	8.18873023986816	8.119460105896	4.47847986221313	0.00677900016307831	0.922255992889404	0	0	0	1	0	0	442.709991455078	4432.93017578125	88
8.65067005157471	1	11.1600999832153	9.67716979980469	7.10103988647461	8.42348957061768	7.93226003646851	8.01865005493164	4.47847986221313	0.00677900016307831	0.922255992889404	0	0	0	0	0	1	441.738006591797	4432.72021484375	88
7.05447006225586	1	7.41617012023926	9.48328971862793	6.01081991195679	7.89521980285645	7.98583984375	7.09329986572266	9.59253978729248	0.000224999996135011	3.86036992073059	0	0	0	0	0	0	442.954986572266	4430.1298828125	89
6.89245986938477	1	10.8571996688843	9.49631977081299	4.81043004989624	8.00697994232178	8.01603984832764	7.27264022827148	9.59253978729248	0.000224999996135011	3.86036992073059	1	0	0	0	0	0	443.069000244141	4430.43017578125	89
6.24207019805908	1	9.8503303527832	9.48462963104248	5.68782997131348	7.95749998092651	8.02521991729736	7.22459983825684	9.59253978729248	0.000224999996135011	3.86036992073059	1	0	0	0	0	0	443.087005615234	4430.25	89
6.8553900718689	1	8.08687019348145	9.48567008972168	5.92500019073486	7.90508985519409	7.98222017288208	7.09939002990723	9.59253978729248	0.000224999996135011	3.86036992073059	0	0	0	0	0	0	442.949005126953	4430.16015625	89
6.136390209198	1	10.7144002914429	9.47412014007568	6.24925994873047	7.86914014816284	8.00815010070801	7.10284996032715	9.59253978729248	0.000224999996135011	3.86036992073059	1	0	0	0	0	0	443.005004882812	4430.02001953125	89
7.17219018936157	1	8.76004981994629	9.49034023284912	5.70628023147583	7.92828989028931	7.97849988937378	7.12295007705688	9.59253978729248	0.000224999996135011	3.86036992073059	0	0	0	0	0	0	442.946014404297	4430.240234375	89
6.52918004989624	1	10.8035001754761	9.74088954925537	7.47972011566162	7.67019987106323	7.41269016265869	8.05432987213135	3.68476009368896	0	1.56427001953125	0	0	0	0	0	0	438.713989257812	4431.5	90
5.88925981521606	1	11.5628995895386	9.82987976074219	7.79223012924194	7.67337989807129	8.1056604385376	8.33631038665771	3.68476009368896	0	1.56427001953125	1	0	0	0	0	0	437.175994873047	4432.18017578125	90
6.32435989379883	1	10.5020999908447	9.45545959472656	6.82880020141602	6.23151016235352	8.04887008666992	7.96648979187012	7.068039894104	0.00148400000762194	0	1	0	0	0	0	0	439.766998291016	4425.89013671875	92
7.7874698638916	1	7.86312007904053	9.4578104019165	7.15558004379272	6.90645980834961	7.97748994827271	7.80693006515503	7.068039894104	0.00148400000762194	0	0	1	0	0	0	0	439.497009277344	4425.4501953125	92
6.77140998840332	1	10.3815002441406	9.51957035064697	5.60980987548828	6.45949983596802	7.98231983184814	8.18367004394531	7.068039894104	0.00148400000762194	0	0	0	0	0	0	0	439.156005859375	4426.52978515625	92
7.24857997894287	1	8.40948009490967	9.46094036102295	7.10381984710693	6.84820985794067	7.99709987640381	7.83293008804321	7.068039894104	0.00148400000762194	0	0	1	0	0	0	0	439.484008789062	4425.509765625	92
5.89420986175537	1	10.9292001724243	9.51432991027832	6.30917978286743	6.04812002182007	8.04253959655762	8.1072301864624	7.068039894104	0.00148400000762194	0	1	0	0	0	0	0	439.075988769531	4426.25	92
7.91175985336304	1	9.73418045043945	9.17821979522705	7.33310985565186	6.5251898765564	6.33717012405396	7.64806985855103	1.70743000507355	0	2.86749005317688	0	0	0	0	0	0	441.329010009766	4420.8701171875	93
7.60882997512817	1	9.64441967010498	9.27550029754639	7.16503000259399	6.47393989562988	4.09352016448975	7.72022008895874	1.70743000507355	0	2.86749005317688	1	0	0	0	0	0	440.308013916016	4420.6201171875	93
7.50359010696411	1	7.91424989700317	9.19449996948242	7.2263298034668	6.67326021194458	7.18545007705688	7.18809986114502	1.70743000507355	0	2.86749005317688	0	0	0	0	0	0	441.295989990234	4421.66015625	93
8.00691032409668	1	10.0129995346069	9.2542896270752	7.35342979431152	6.60146999359131	7.22748994827271	6.9369101524353	1.70743000507355	0	2.86749005317688	0	0	0	0	0	0	440.721008300781	4421.8701171875	93
9.25113964080811	1	9.26784992218018	9.12055969238281	6.35669994354248	6.34610986709595	6.89100980758667	7.21869993209839	1.70743000507355	0	2.86749005317688	1	0	0	0	0	0	442.209014892578	4422.39990234375	93
7.40471982955933	1	10.2076997756958	9.29242992401123	7.22686004638672	6.60942983627319	5.30502986907959	7.7034797668457	1.70743000507355	0	2.86749005317688	1	0	0	0	0	0	440.128997802734	4420.66015625	93
8.42885971069336	1	7.80027008056641	9.12679004669189	7.25814008712769	6.11076021194458	7.04664993286133	7.46921014785767	1.70743000507355	0	2.86749005317688	0	0	0	0	0	0	441.915985107422	4421.47021484375	93
8.72803020477295	1	8.61310005187988	9.31651973724365	7.26420021057129	6.46863985061646	6.82942008972168	6.67175006866455	8.52095031738281	0.00240000011399388	1.05256998538971	0	0	0	0	0	0	440.566986083984	4423.7001953125	94
8.21965980529785	1	7.68478012084961	9.40540981292725	7.65299987792969	5.65583992004395	7.61181020736694	7.26976013183594	8.52095031738281	0.00240000011399388	1.05256998538971	1	0	0	0	0	0	439.753997802734	4424.43994140625	94
7.12107992172241	1	8.04456043243408	9.28456020355225	7.08422994613647	4.58990001678467	6.37414979934692	5.49102020263672	8.52095031738281	0.00240000011399388	1.05256998538971	0	0	0	0	0	0	440.747985839844	4423.169921875	94
8.07297039031982	1	9.88064956665039	9.39225006103516	7.77816009521484	5.39234018325806	7.48866987228394	6.38938999176025	8.52095031738281	0.00240000011399388	1.05256998538971	0	0	0	0	0	0	439.588012695312	4423.56982421875	94
7.51405000686646	1	10.1978998184204	9.26261043548584	5.92917013168335	5.94208002090454	7.05717992782593	7.31021022796631	8.52095031738281	0.00240000011399388	1.05256998538971	0	0	0	0	0	0	441.480987548828	4424.33984375	94
7.35400009155273	1	10.2652997970581	9.25302982330322	5.77763986587524	6.18720006942749	6.97578001022339	7.26191997528076	8.52095031738281	0.00240000011399388	1.05256998538971	0	0	0	0	0	0	441.542999267578	4424.22998046875	94
8.79109954833984	1	8.6221399307251	9.42588996887207	6.09040021896362	6.9958701133728	8.20020961761475	7.8673300743103	24.1968994140625	0.00770899979397655	0.909348011016846	1	0	0	0	0	0	440.894012451172	4426.97021484375	95
9.2234001159668	1	7.91754007339478	9.41396999359131	7.00937986373901	5.49454021453857	7.96642017364502	7.9818902015686	24.1968994140625	0.00770899979397655	0.909348011016846	0	0	0	0	0	0	440.368988037109	4425.89990234375	95
8.0532398223877	1	10.8324003219604	9.51998996734619	6.70342016220093	7.19583988189697	7.93285989761353	7.70996999740601	24.1968994140625	0.00770899979397655	0.909348011016846	1	0	0	0	0	0	439.929992675781	4427.72998046875	95
9.57452964782715	1	8.57857036590576	9.39696979522705	5.63114976882935	6.7279200553894	8.18453979492188	7.93756008148193	24.1968994140625	0.00770899979397655	0.909348011016846	1	0	0	0	0	0	441.180999755859	4426.77001953125	95
8.60628032684326	1	9.5631103515625	9.39542007446289	7.17445993423462	5.8987398147583	7.84431982040405	7.86924982070923	24.1968994140625	0.00770899979397655	0.909348011016846	1	0	0	0	0	0	440.441009521484	4425.56982421875	95
8.50769996643066	1	9.16656970977783	9.47130966186523	6.24166011810303	5.64129018783569	8.14074993133545	8.06766986846924	24.1968994140625	0.00770899979397655	0.909348011016846	0	0	0	0	0	0	439.962005615234	4426.6201171875	95
6.87230014801025	1	10.4784002304077	9.50712013244629	8.1002197265625	7.02923011779785	8.09146022796631	7.35820007324219	2.32629990577698	0.000184999997145496	1.19886994361877	1	0	0	0	0	0	437.822998046875	4422.68994140625	96
7.88727998733521	1	7.66279983520508	9.38844013214111	7.81988000869751	6.34937000274658	7.57301998138428	4.14090013504028	2.32629990577698	0.000184999997145496	1.19886994361877	1	0	0	0	0	0	439.4169921875	4422.85986328125	96
8.16781997680664	1	6.80239009857178	9.2949104309082	7.26955986022949	6.17011976242065	6.88517999649048	5.32215976715088	2.32629990577698	0.000184999997145496	1.19886994361877	0	1	0	0	0	0	440.483001708984	4422.7001953125	96
6.81246995925903	1	10.2650003433228	9.43052959442139	8.00679969787598	6.78539991378784	7.80050992965698	6.15442991256714	2.32629990577698	0.000184999997145496	1.19886994361877	0	0	0	0	0	0	438.906005859375	4422.93017578125	96
7.11880016326904	1	8.81254959106445	9.461350440979	7.52987003326416	6.73852014541626	7.69885015487671	7.68253993988037	2.32629990577698	0.000184999997145496	1.19886994361877	0	0	1	0	0	0	438.165985107422	4421.10986328125	96
8.20703983306885	1	6.82055997848511	9.38982009887695	7.82133007049561	6.27587985992432	7.57109022140503	2.71078991889954	2.32629990577698	0.000184999997145496	1.19886994361877	0	0	0	0	0	0	439.412994384766	4422.89990234375	96
7.54449987411499	1	9.31494998931885	9.42770004272461	8.03503036499023	6.5938401222229	7.80429983139038	6.48933982849121	2.32629990577698	0.000184999997145496	1.19886994361877	0	0	0	1	0	0	438.841003417969	4422.52978515625	96
7.34959983825684	1	11.0873003005981	9.57818984985352	7.5621600151062	6.35135984420776	8.07569980621338	8.05708980560303	4.37830018997192	0	0.461014986038208	1	0	0	0	0	0	437.769012451172	4425.6298828125	97
7.6102499961853	1	9.62814044952393	9.52711009979248	7.37847995758057	5.38139009475708	8.18859004974365	7.88222980499268	4.37830018997192	0	0.461014986038208	0	0	1	0	0	0	438.453002929688	4425.39990234375	97
6.90834999084473	1	9.21965026855469	9.57861995697021	7.68573999404907	6.40534019470215	8.14918994903564	8.00718975067139	4.37830018997192	0	0.461014986038208	1	0	0	0	0	0	437.648010253906	4425.3701171875	97
6.47482013702393	1	10.2298002243042	9.48964023590088	8.02698993682861	7.22593021392822	8.01414966583252	7.20607995986938	4.37830018997192	0	0.461014986038208	0	1	0	0	0	0	438.377990722656	4423.81982421875	97
7.11012983322144	1	10.7843999862671	9.57295036315918	6.92340993881226	6.39612007141113	7.79478979110718	8.09430027008057	4.37830018997192	0	0.461014986038208	1	0	0	0	0	0	438.342987060547	4426.60986328125	97
7.52073001861572	1	10.5488996505737	9.55815029144287	6.9657301902771	5.7592601776123	7.92543983459473	8.1582498550415	4.37830018997192	0	0.461014986038208	0	0	0	0	0	0	438.397003173828	4426.259765625	97
7.17802000045776	1	10.9542999267578	9.5600004196167	6.82528018951416	5.99771022796631	7.87114000320435	8.15040016174316	4.37830018997192	0	0.461014986038208	0	0	0	0	0	0	438.470001220703	4426.4599609375	97
7.56027984619141	1	10.805700302124	9.50352954864502	7.3588399887085	6.21406984329224	8.10863018035889	7.80043983459473	4.37830018997192	0	0.461014986038208	1	0	0	0	0	0	438.747985839844	4425.27001953125	97
6.29157018661499	1	11.2644996643066	9.52886009216309	8.245849609375	7.1104998588562	8.20662975311279	7.46654987335205	4.37830018997192	0	0.461014986038208	0	1	0	0	0	0	437.670989990234	4423.2998046875	97
5.63515996932983	1	10.1731004714966	9.52670001983643	8.02101993560791	6.88886022567749	8.16477966308594	7.51471996307373	4.37830018997192	0	0.461014986038208	0	1	0	0	0	0	437.923004150391	4424.02978515625	97
7.27329015731812	1	10.204400062561	9.41993045806885	7.92569017410278	6.18838977813721	7.67474985122681	6.36275005340576	4.37830018997192	0	0.461014986038208	0	0	0	0	0	0	439.199005126953	4423.4599609375	97
6.29157018661499	1	10.7803001403809	9.51130962371826	7.84071016311646	6.80484008789062	8.09943962097168	7.52861022949219	4.37830018997192	0	0.461014986038208	0	1	0	0	0	0	438.281005859375	4424.419921875	97
7.55773019790649	1	10.7728996276855	9.57056999206543	7.64948987960815	6.18736982345581	8.15872001647949	7.97919988632202	4.37830018997192	0	0.461014986038208	1	0	0	0	0	0	437.765014648438	4425.35009765625	97
6.5497899055481	1	8.90200996398926	9.5131196975708	8.10904979705811	7.09134006500244	8.1215295791626	7.36021995544434	4.37830018997192	0	0.461014986038208	1	0	0	0	0	0	438.005004882812	4423.68017578125	97
5.73746013641357	1	12.0256996154785	9.56035995483398	7.74527978897095	6.31008005142212	8.24790000915527	7.8787899017334	4.37830018997192	0	0.461014986038208	0	0	0	0	0	0	437.786987304688	4425.02001953125	97
7.04361009597778	1	10.6597003936768	9.66030979156494	7.81896018981934	7.23038005828857	8.31556987762451	8.2493896484375	3.4202299118042	0.00160700001288205	1.19789004325867	0	0	0	0	0	0	435.424987792969	4421.97021484375	98
6.59849977493286	1	9.60694980621338	9.6540002822876	7.82537984848022	7.22630977630615	8.33909034729004	8.25547981262207	3.4202299118042	0.00160700001288205	1.19789004325867	0	0	0	0	0	0	435.528015136719	4421.990234375	98
9.6363697052002	1	8.99820041656494	9.62075042724609	7.84835004806519	7.22979021072388	8.41100978851318	8.14651012420654	3.4202299118042	0.00160700001288205	1.19789004325867	0	0	0	1	0	0	436.045013427734	4422.009765625	98
6.78185987472534	1	8.88302993774414	9.63609981536865	7.35820007324219	6.04864978790283	8.30395030975342	7.98150014877319	3.4202299118042	0.00160700001288205	1.19789004325867	0	0	0	0	0	0	435.694000244141	4421.0498046875	98
6.27261018753052	1	10.1345996856689	9.60048007965088	7.88565015792847	7.30414009094238	8.3457202911377	8.05405044555664	3.4202299118042	0.00160700001288205	1.19789004325867	0	0	0	0	0	0	436.355010986328	4422.02978515625	98
7.26106023788452	1	10.2186002731323	9.58351993560791	7.40959978103638	6.54261016845703	8.25574016571045	7.98705005645752	3.4202299118042	0.00160700001288205	1.19789004325867	0	0	0	0	0	0	436.466003417969	4420.8798828125	98
6.85019016265869	1	11.2175998687744	9.58271980285645	7.30799007415771	6.48112010955811	8.25356960296631	7.92338991165161	3.4202299118042	0.00160700001288205	1.19789004325867	0	0	0	0	0	0	436.463989257812	4420.68994140625	98
6.7093300819397	1	10.1321001052856	9.60787010192871	7.10102987289429	5.63813018798828	8.34665966033936	7.84368991851807	3.4202299118042	0.00160700001288205	1.19789004325867	0	0	0	0	0	0	436.087005615234	4420.58984375	98
6.53623008728027	1	10.0762996673584	9.60610008239746	7.86473989486694	7.26301002502441	8.36297035217285	8.08364963531494	3.4202299118042	0.00160700001288205	1.19789004325867	0	0	0	0	0	0	436.265991210938	4422	98
7.32397985458374	1	9.9656400680542	9.71199035644531	7.81793022155762	7.49105978012085	8.09173011779785	8.24104022979736	3.4202299118042	0.00160700001288205	1.19789004325867	0	0	0	0	0	0	434.580993652344	4421.9501953125	98
7.37064981460571	1	9.07740020751953	9.58041954040527	7.46802997589111	6.65172004699707	8.24421977996826	8.01953983306885	3.4202299118042	0.00160700001288205	1.19789004325867	0	0	0	0	0	0	436.519012451172	4420.9599609375	98
6.44894981384277	1	11.4435997009277	9.69608020782471	7.84905004501343	7.40064001083374	8.16672992706299	8.24769973754883	3.4202299118042	0.00160700001288205	1.19789004325867	1	0	0	0	0	0	434.847991943359	4421.97021484375	98
6.38334989547729	1	9.69585037231445	9.67582988739014	7.82202005386353	7.28128004074097	8.25450992584229	8.24380016326904	3.4202299118042	0.00160700001288205	1.19789004325867	0	0	0	0	0	0	435.174011230469	4421.9501953125	98
6.5792498588562	1	7.03691005706787	9.63626003265381	7.39714002609253	6.17962980270386	8.30858993530273	8.00253963470459	3.4202299118042	0.00160700001288205	1.19789004325867	0	0	0	0	0	0	435.697998046875	4421.1201171875	98
5.70378017425537	1	11.8023996353149	9.55465984344482	8.1984395980835	7.15642023086548	8.28203010559082	7.67041015625	3.4202299118042	0.00160700001288205	1.19789004325867	1	0	0	0	0	0	437.236999511719	4423.06005859375	98
5.99145984649658	1	6.92461013793945	9.93943977355957	8.62368011474609	8.14939022064209	6.46365022659302	7.03667020797729	0.17459799349308	0.00427999999374151	0.280191004276276	1	0	0	0	0	0	432.472991943359	4429.1201171875	99
6.10925006866455	1	9.10498046875	9.97996997833252	8.80887985229492	8.40036964416504	7.15735006332397	7.10154008865356	0.17459799349308	0.00427999999374151	0.280191004276276	1	0	0	0	0	0	431.372985839844	4428.81982421875	99
5.82894992828369	1	10.0965995788574	9.95028018951416	8.69731044769287	8.27725982666016	6.56842994689941	6.82621002197266	0.17459799349308	0.00427999999374151	0.280191004276276	1	0	0	0	0	0	432.084991455078	4428.83984375	99
7.14847993850708	1	10.8488998413086	9.59671974182129	7.15493011474609	6.8532600402832	7.65283012390137	7.98183012008667	1.0229799747467	0.00148099998477846	0.795708000659943	1	0	0	0	0	0	438.079010009766	4426.85009765625	100
7.32581996917725	1	7.71423006057739	9.564040184021	8.09292030334473	6.14145994186401	8.30488967895508	7.74461984634399	1.0229799747467	0.00148099998477846	0.795708000659943	0	0	0	0	0	0	437.39599609375	4424.10009765625	100
5.86603021621704	1	9.71938037872314	9.55883979797363	8.25444984436035	6.98112010955811	8.31717014312744	7.68528985977173	1.0229799747467	0.00148099998477846	0.795708000659943	1	0	0	0	0	0	437.22900390625	4423.27001953125	100
7.00496006011963	1	9.43729972839355	9.63747978210449	7.97597980499268	7.46155023574829	8.401780128479	8.17866039276123	1.0229799747467	0.00148099998477846	0.795708000659943	0	0	0	0	0	0	435.851013183594	4422.39013671875	100
7.13044023513794	1	10.5015001296997	9.61637020111084	7.42580986022949	7.06286001205444	7.66305017471313	7.88819980621338	1.0229799747467	0.00148099998477846	0.795708000659943	0	1	0	0	0	0	437.674011230469	4426.7099609375	100
6.39693021774292	1	11.0698003768921	9.59062004089355	8.29181957244873	6.56926012039185	8.41320991516113	7.87201023101807	1.0229799747467	0.00148099998477846	0.795708000659943	1	0	0	0	0	0	436.848999023438	4423.60986328125	100
7.90277004241943	1	5.62873983383179	9.55646991729736	8.18939018249512	6.59412002563477	8.28981018066406	7.66960000991821	1.0229799747467	0.00148099998477846	0.795708000659943	0	0	0	0	0	0	437.385009765625	4423.7001953125	100
5.53412008285522	1	9.9405403137207	9.62213039398193	8.29885959625244	6.47578001022339	8.50473976135254	8.03806972503662	1.0229799747467	0.00148099998477846	0.795708000659943	1	0	0	0	0	0	436.454010009766	4423.93994140625	100
7.08684015274048	1	10.7225999832153	9.57625961303711	8.15902996063232	5.93807983398438	8.35116004943848	7.8032398223877	1.0229799747467	0.00148099998477846	0.795708000659943	0	0	0	0	0	0	437.175994873047	4423.990234375	100
8.06132030487061	1	8.49040985107422	9.66294002532959	8.29907989501953	6.93447017669678	8.40806007385254	8.15417003631592	1.0229799747467	0.00148099998477846	0.795708000659943	1	0	0	0	0	0	435.980010986328	4424.52978515625	100
6.32876014709473	1	10.0031995773315	9.58699035644531	8.30142974853516	6.80672979354858	8.40754985809326	7.85382986068726	1.0229799747467	0.00148099998477846	0.795708000659943	1	0	0	0	0	0	436.851013183594	4423.419921875	100
5.70378017425537	1	10.9509000778198	9.55714988708496	8.25751972198486	6.82184982299805	8.30383968353271	7.6693000793457	1.0229799747467	0.00148099998477846	0.795708000659943	1	0	0	0	0	0	437.303985595703	4423.4501953125	100
6.29263019561768	1	9.05041027069092	9.58487987518311	8.17926025390625	5.77277994155884	8.38068962097168	7.85095977783203	1.0229799747467	0.00148099998477846	0.795708000659943	0	0	0	0	0	0	437.049011230469	4424	100
5.90164995193481	1	11.8025999069214	9.63428974151611	8.32528972625732	7.00669002532959	8.48192024230957	8.09609985351562	1.0229799747467	0.00148099998477846	0.795708000659943	1	0	0	0	0	0	436.161987304688	4423.56982421875	100
6.94083976745605	1	10.747200012207	9.66876029968262	8.34136009216309	7.03940010070801	8.44091033935547	8.16442012786865	1.0229799747467	0.00148099998477846	0.795708000659943	1	0	0	0	0	0	435.846984863281	4424.419921875	100
5.80384016036987	1	11.336199760437	9.79932022094727	8.32444953918457	7.80654001235962	7.73580980300903	7.58805990219116	1.0229799747467	0.00148099998477846	0.795708000659943	0	0	1	0	0	0	433.406005859375	4423.85009765625	100
7.42470979690552	1	9.67615032196045	9.60116958618164	7.2601900100708	6.86368989944458	7.69007015228271	7.96344995498657	1.0229799747467	0.00148099998477846	0.795708000659943	0	0	0	0	0	0	437.930999755859	4426.7099609375	100
6.99195003509521	1	10.6356000900269	9.57215023040771	7.92538022994995	6.42935991287231	8.32555961608887	7.86298990249634	1.0229799747467	0.00148099998477846	0.795708000659943	1	0	0	0	0	0	437.476989746094	4424.68994140625	100
6.75311994552612	1	8.77956008911133	9.57598972320557	8.13080978393555	5.77875995635986	8.3477201461792	7.80872011184692	1.0229799747467	0.00148099998477846	0.795708000659943	0	0	0	0	0	0	437.210998535156	4424.080078125	100
5.81467008590698	1	12.1166000366211	9.59663963317871	8.21667957305908	5.86778020858765	8.42094039916992	7.91215991973877	1.0229799747467	0.00148099998477846	0.795708000659943	0	0	0	0	0	0	436.863006591797	4423.97998046875	100
7.58688020706177	1	10.8266000747681	9.58600997924805	8.08557033538818	5.08872985839844	8.37761974334717	7.88304996490479	1.0229799747467	0.00148099998477846	0.795708000659943	0	0	0	0	0	0	437.143005371094	4424.33984375	100
5.91349983215332	1	9.26255035400391	9.56074047088623	8.2288703918457	6.66413021087646	8.31015014648438	7.69353008270264	1.0229799747467	0.00148099998477846	0.795708000659943	0	0	0	0	0	0	437.290008544922	4423.58984375	100
7.32581996917725	1	8.4680004119873	9.58162975311279	8.20127964019775	6.07926988601685	8.37287998199463	7.82752990722656	1.0229799747467	0.00148099998477846	0.795708000659943	0	0	0	0	0	0	437.06298828125	4423.8798828125	100
5.60736989974976	1	11.1981000900269	9.71323013305664	8.11153030395508	7.89725017547607	7.77157020568848	7.35348987579346	1.0229799747467	0.00148099998477846	0.795708000659943	1	0	0	0	0	0	436.022003173828	4426.830078125	100
5.82894992828369	1	11.0059003829956	9.87372970581055	8.28662014007568	7.54181003570557	7.79786014556885	6.08504009246826	1.0229799747467	0.00148099998477846	0.795708000659943	0	0	0	0	0	0	432.269989013672	4425.009765625	100
7.12772989273071	1	6.32256984710693	9.7814302444458	7.95148992538452	7.77191019058228	7.63665008544922	8.07701969146729	1.0229799747467	0.00148099998477846	0.795708000659943	0	0	0	0	0	0	433.424011230469	4422.25	100
7.77403020858765	1	8.64523029327393	9.56437969207764	8.13290023803711	6.21990013122559	8.30941963195801	7.73456001281738	1.0229799747467	0.00148099998477846	0.795708000659943	0	0	0	0	0	0	437.348999023438	4423.97021484375	100
6.40914011001587	1	10.4216995239258	9.70975971221924	8.10231018066406	7.86787986755371	7.79054021835327	7.40190982818604	1.0229799747467	0.00148099998477846	0.795708000659943	1	0	0	0	0	0	436.050994873047	4426.75	100
7.97930002212524	1	9.78787040710449	9.62302017211914	8.33045959472656	6.64859008789062	8.51140975952148	8.04080963134766	1.0229799747467	0.00148099998477846	0.795708000659943	1	0	0	0	0	0	436.402008056641	4423.7998046875	100
7.12287998199463	1	10.5174999237061	9.66761016845703	8.35921001434326	7.0487699508667	8.45401954650879	8.19048023223877	1.0229799747467	0.00148099998477846	0.795708000659943	1	0	0	0	0	0	435.832000732422	4424.31005859375	100
7.84843015670776	1	9.31803035736084	9.56019020080566	8.09171962738037	6.25584983825684	8.29160976409912	7.7198600769043	1.0229799747467	0.00148099998477846	0.795708000659943	0	0	0	0	0	0	437.442993164062	4424.06982421875	100
5.62234020233154	1	11.6307001113892	9.63778018951416	8.34300994873047	6.75990009307861	8.50632953643799	8.11118030548096	1.0229799747467	0.00148099998477846	0.795708000659943	1	0	0	0	0	0	436.205993652344	4423.93994140625	100
7.20354986190796	1	10.556300163269	9.58028984069824	7.00581979751587	8.12178039550781	7.67174005508423	7.30481004714966	2.98709011077881	0.0135989999398589	0.506699979305267	0	0	0	0	0	0	442.091003417969	4431.14990234375	101
7.67838001251221	1	8.85181045532227	9.57468032836914	6.94794988632202	8.09597015380859	7.667640209198	7.24600982666016	2.98709011077881	0.0135989999398589	0.506699979305267	0	0	0	0	0	0	442.108001708984	4431.06005859375	101
5.97821998596191	1	11.565899848938	9.42959022521973	7.26908016204834	7.47072982788086	8.25590991973877	7.88535976409912	1.71414005756378	0	0	0	0	1	0	0	0	444.420989990234	4430.2998046875	102
6.85225009918213	1	11.4907999038696	9.34539985656738	7.61162996292114	7.25754022598267	8.07960987091064	7.89415979385376	1.71414005756378	0	0	0	0	1	0	0	0	444.4580078125	4429.1298828125	102
8.1943302154541	1	9.20265007019043	9.39591979980469	7.21014976501465	7.04155015945435	8.11100006103516	7.32736015319824	1.71414005756378	0	0	0	0	0	0	0	0	442.585998535156	4428.35986328125	102
7.15777015686035	1	7.08083009719849	9.26426982879639	7.35306978225708	6.50075006484985	7.72658014297485	8.01741027832031	1.71414005756378	0	0	0	0	0	0	0	0	445.292999267578	4428.60986328125	102
7.5753002166748	1	9.17654991149902	9.24868011474609	7.34915018081665	6.68163013458252	7.56546020507812	7.89642000198364	1.71414005756378	0	0	0	0	0	0	0	0	445.662994384766	4428.64990234375	102
7.62619018554688	1	7.81438016891479	9.43659973144531	7.08411979675293	7.61192989349365	8.29994010925293	7.7797999382019	1.71414005756378	0	0	0	0	0	0	0	0	444.161010742188	4430.240234375	102
6.73766994476318	1	10.5612001419067	9.41458988189697	7.29737997055054	7.5460901260376	8.10498046875	7.19837999343872	1.71414005756378	0	0	1	0	0	0	0	0	443.015014648438	4429.06005859375	102
6.57846021652222	1	11.7161998748779	9.44338989257812	6.69561004638672	7.87002992630005	8.15657043457031	7.40428018569946	1.71414005756378	0	0	0	0	1	0	0	0	443.467987060547	4429.8701171875	102
6.18014001846313	1	10.9806003570557	9.3690299987793	7.44697999954224	7.45582008361816	8.21197986602783	7.6992301940918	1.71414005756378	0	0	1	0	0	0	0	0	443.966003417969	4429.10986328125	102
6.21621990203857	1	10.6526002883911	9.41495037078857	7.110680103302	7.6955099105835	8.27877044677734	7.67781019210815	1.71414005756378	0	0	0	0	1	0	0	0	443.992004394531	4429.81005859375	102
6.06766986846924	1	11.0387001037598	9.42088985443115	7.09904003143311	7.72242021560669	8.13446998596191	7.27995014190674	1.71414005756378	0	0	1	0	0	0	0	0	443.246002197266	4429.35009765625	102
6.35679006576538	1	10.9007997512817	9.4186897277832	7.11538982391357	7.67409992218018	8.27503967285156	7.71689987182617	1.71414005756378	0	0	0	0	1	0	0	0	444.069000244141	4429.919921875	102
6.2062201499939	1	11.6201000213623	9.42842960357666	7.0587100982666	7.67826986312866	8.29438018798828	7.72404003143311	1.71414005756378	0	0	0	0	1	0	0	0	444.066009521484	4430.06005859375	102
6.65868997573853	1	11.1430997848511	9.45191955566406	6.84036016464233	7.72008991241455	8.262619972229	7.68222999572754	1.71414005756378	0	0	0	0	1	0	0	0	443.912994384766	4430.31005859375	102
7.49158000946045	1	9.87147998809814	9.45384979248047	6.92639017105103	7.66722011566162	8.28785037994385	7.73923015594482	1.71414005756378	0	0	0	0	0	0	0	0	444.015014648438	4430.41015625	102
5.97609996795654	1	11.5142002105713	9.42611980438232	6.99728012084961	7.74351978302002	8.27200031280518	7.64324998855591	1.71414005756378	0	0	0	0	1	0	0	0	443.908996582031	4429.919921875	102
10.3874998092651	1	9.889479637146	9.44309043884277	7.23230981826782	7.473060131073	8.29106998443604	7.89056015014648	1.71414005756378	0	0	0	0	0	0	1	0	444.386993408203	4430.47998046875	102
9.15925025939941	1	10.5804996490479	9.36526966094971	7.14689016342163	7.34794998168945	8.22558975219727	7.51887989044189	1.71414005756378	0	0	0	0	1	0	0	0	443.054992675781	4428.31005859375	102
8.81291007995605	1	5.84531021118164	9.28588962554932	5.36758995056152	7.05821990966797	8.08757019042969	7.98522996902466	4.19713020324707	0.00497099990025163	2.99827003479004	0	0	0	0	0	0	442.993011474609	4426.990234375	103
8.57997035980225	1	8.8678503036499	9.45339012145996	4.99815988540649	6.03058004379272	7.95851993560791	7.4280800819397	4.19713020324707	0.00497099990025163	2.99827003479004	0	0	0	0	0	0	441.165985107422	4427.8798828125	103
8.41242027282715	1	8.82468032836914	9.45429992675781	4.48867988586426	5.97012996673584	7.94286012649536	7.38756990432739	4.19713020324707	0.00497099990025163	2.99827003479004	0	0	0	0	0	0	441.207000732422	4427.9501953125	103
7.32091999053955	1	8.57196044921875	9.50020980834961	5.56734991073608	7.93877983093262	7.94069004058838	7.08553981781006	9.84891033172607	0.0603279992938042	0	0	0	0	0	0	0	442.845001220703	4430.330078125	104
7.91055011749268	1	7.70734977722168	9.56914043426514	6.84639978408813	8.09650993347168	7.71317005157471	7.25152015686035	9.84891033172607	0.0603279992938042	0	0	0	0	0	0	0	442.214996337891	4431.0498046875	104
6.67187976837158	1	10.0446996688843	9.51331996917725	5.50083017349243	7.9772801399231	7.90930986404419	7.11085987091064	9.84891033172607	0.0603279992938042	0	0	0	0	0	0	0	442.764007568359	4430.490234375	104
7.36624002456665	1	8.20641994476318	9.56731986999512	6.86351013183594	8.06678009033203	7.67468023300171	7.17844009399414	9.84891033172607	0.0603279992938042	0	0	0	0	0	0	0	442.148010253906	4430.9599609375	104
7.24502992630005	1	10.3037996292114	9.5587797164917	6.69459009170532	8.06389045715332	7.73615980148315	7.1824197769165	9.84891033172607	0.0603279992938042	0	0	0	0	0	0	0	442.295013427734	4430.919921875	104
6.65019989013672	1	10.6065998077393	9.51274967193604	6.40486001968384	7.8566198348999	7.8013801574707	6.74272012710571	9.84891033172607	0.0603279992938042	0	0	0	0	0	0	0	442.471008300781	4430.25	104
6.43187999725342	1	9.19900989532471	9.50343990325928	5.74988985061646	7.9262900352478	7.91400003433228	7.03104019165039	9.84891033172607	0.0603279992938042	0	0	0	0	0	0	0	442.769989013672	4430.31982421875	104
7.51789999008179	1	7.73569011688232	9.5685396194458	6.85536003112793	8.08407020568848	7.69567012786865	7.22111988067627	9.84891033172607	0.0603279992938042	0	0	0	0	0	0	0	442.183013916016	4431.009765625	104
5.88568019866943	1	10.065899848938	9.53738975524902	6.79436016082764	7.87518978118896	7.64166021347046	6.64301013946533	9.84891033172607	0.0603279992938042	0	1	0	0	0	0	0	442.122009277344	4430.39990234375	104
6.61253976821899	1	10.4909000396729	9.5474796295166	6.52030992507935	8.02548980712891	7.75976991653442	7.1027398109436	9.84891033172607	0.0603279992938042	0	0	0	0	0	0	0	442.371002197266	4430.77978515625	104
7.35226011276245	1	9.36622047424316	9.54998016357422	6.52577018737793	8.04706001281738	7.77306985855103	7.15617990493774	9.84891033172607	0.0603279992938042	0	0	0	0	0	0	0	442.394989013672	4430.83984375	104
8.29761028289795	1	8.08683013916016	8.882399559021	6.38918018341064	6.42578983306885	7.51792001724243	8.40635967254639	2.53678011894226	0.00096899998607114	3.96347999572754	0	0	0	0	0	0	445.266998291016	4424.1298828125	105
7.7432599067688	1	8.36289024353027	8.88109016418457	6.42924022674561	6.59857988357544	7.31944990158081	8.47187042236328	2.53678011894226	0.00096899998607114	3.96347999572754	0	0	0	0	0	0	445.502014160156	4424.41015625	105
5.41383981704712	1	10.4302997589111	9.15769004821777	6.00617980957031	6.15388011932373	7.45830011367798	8.16534996032715	4.13360977172852	0.00148800003807992	1.61469995975494	1	0	0	0	0	0	445.505004882812	4427.47021484375	106
6.27512979507446	1	8.60276031494141	9.27073001861572	6.64252996444702	7.29888010025024	7.94679021835327	7.97103023529053	4.13360977172852	0.00148800003807992	1.61469995975494	0	0	0	0	0	0	443.81298828125	4427.56982421875	106
7.22094011306763	1	7.94575023651123	9.13776016235352	6.37873983383179	7.10985994338989	7.2957501411438	8.35091972351074	4.13360977172852	0.00148800003807992	1.61469995975494	0	0	0	0	0	0	444.906005859375	4426.77001953125	106
8.54819965362549	1	8.95464992523193	9.13576984405518	5.26147985458374	6.0753698348999	7.32722997665405	8.1914701461792	4.13360977172852	0.00148800003807992	1.61469995975494	0	0	0	0	0	0	445.578002929688	4427.27001953125	106
8.6152400970459	1	4.65157985687256	9.13166046142578	5.95056009292603	6.72196006774902	7.24530982971191	8.29761028289795	4.13360977172852	0.00148800003807992	1.61469995975494	0	0	0	0	0	0	445.276000976562	4427	106
8.54051971435547	1	8.53699970245361	8.96732997894287	6.89963006973267	6.06278991699219	6.29392004013062	8.31700992584229	4.13360977172852	0.00148800003807992	1.61469995975494	0	0	1	0	0	0	446.467010498047	4426.14013671875	106
7.02698993682861	1	10.4701995849609	9.09082984924316	6.34967994689941	6.7842001914978	6.93276977539062	8.35756015777588	4.13360977172852	0.00148800003807992	1.61469995975494	0	1	0	0	0	0	445.361999511719	4426.60009765625	106
8.05576992034912	1	9.78046989440918	8.91475009918213	6.70673990249634	6.13540983200073	7.27812004089355	8.03431987762451	2.60604000091553	0.0101699996739626	3.1399199962616	0	0	0	0	0	0	443.765991210938	4421.669921875	107
8.47418975830078	1	7.67660999298096	8.94266033172607	6.93245983123779	6.39438009262085	7.26667976379395	7.97525978088379	2.60604000091553	0.0101699996739626	3.1399199962616	1	0	0	0	0	0	443.523986816406	4421.580078125	107
7.01809978485107	1	9.4082498550415	8.87094020843506	6.1067099571228	4.48642015457153	7.35609006881714	8.12534999847412	2.60604000091553	0.0101699996739626	3.1399199962616	0	0	0	0	0	0	444.141998291016	4421.81982421875	107
8.55648040771484	1	9.79146003723145	9.02816963195801	3.93796992301941	6.23302984237671	6.31180000305176	7.72283983230591	2.60604000091553	0.0101699996739626	3.1399199962616	1	0	0	0	0	0	443.209991455078	4422.81005859375	107
8.36975002288818	1	8.88271999359131	8.92984962463379	6.81475019454956	6.33736991882324	7.29877996444702	7.99910020828247	2.60604000091553	0.0101699996739626	3.1399199962616	0	0	0	0	0	0	443.649993896484	4421.669921875	107
8.96154022216797	1	7.00903987884521	9.00984001159668	6.59775018692017	5.47556018829346	7.01542997360229	7.74923992156982	2.60604000091553	0.0101699996739626	3.1399199962616	1	0	0	0	0	0	443.123992919922	4422.1201171875	107
8.05998992919922	1	10.2508001327515	9.0209903717041	6.15108013153076	5.8191499710083	6.7550802230835	7.70978021621704	2.60604000091553	0.0101699996739626	3.1399199962616	1	0	0	0	0	0	443.114013671875	4422.3798828125	107
7.82659006118774	1	5.55504989624023	8.94707012176514	6.93567991256714	6.53609991073608	7.13533020019531	7.99006986618042	2.60604000091553	0.0101699996739626	3.1399199962616	0	0	0	0	0	0	443.433013916016	4421.330078125	107
9.16162014007568	1	8.86884021759033	9.00300025939941	7.31071996688843	5.79843997955322	7.26081991195679	7.89844989776611	2.60604000091553	0.0101699996739626	3.1399199962616	0	0	0	0	0	0	442.938995361328	4421.1201171875	107
8.22264003753662	1	9.81365966796875	9.00601959228516	6.45717000961304	5.86197996139526	6.9515700340271	7.76112985610962	2.60604000091553	0.0101699996739626	3.1399199962616	0	0	0	0	0	0	443.18701171875	4422.2099609375	107
7.79927015304565	1	9.22115993499756	8.9652099609375	6.66696977615356	6.28558015823364	7.13973999023438	7.89120006561279	2.60604000091553	0.0101699996739626	3.1399199962616	1	0	0	0	0	0	443.505004882812	4422.1298828125	107
7.10114002227783	1	6.95888996124268	9.01082992553711	6.83067989349365	5.59188985824585	7.12304019927979	8.02066993713379	4.41547012329102	0.00480500003322959	1.25068998336792	0	0	0	0	0	0	443.865997314453	4423.81982421875	108
7.73368978500366	1	8.44762992858887	9.1484203338623	6.7395601272583	5.9696102142334	6.45252990722656	7.41890001296997	4.41547012329102	0.00480500003322959	1.25068998336792	0	0	0	0	0	0	442.43701171875	4423.7001953125	108
6.90776014328003	1	5.75795984268188	8.80148029327393	7.01694011688232	6.0057201385498	6.66244983673096	8.30222988128662	28.3271007537842	0	0.254889011383057	0	0	0	0	0	0	448.6669921875	4425.93994140625	109
8.30630016326904	1	12.5263996124268	9.07637977600098	6.1331901550293	7.17116022109985	6.19962978363037	7.60458993911743	13.4343996047974	0	0.0863239988684654	0	0	1	0	0	0	447.950012207031	4427.919921875	110
7.91878986358643	1	10.1276998519897	8.96957015991211	5.14181995391846	6.57032012939453	7.24206018447876	7.92710018157959	13.4343996047974	0	0.0863239988684654	0	0	0	0	0	0	448.760009765625	4427.25	110
8.43282032012939	1	8.89890956878662	9.03271007537842	5.38850021362305	6.75612020492554	6.95906019210815	8.03672027587891	13.4343996047974	0	0.0863239988684654	0	0	0	0	0	0	446.914001464844	4427.0400390625	110
7.83386993408203	1	8.07779979705811	9.08985042572021	6.31872987747192	7.35169982910156	6.78107023239136	7.48529005050659	13.4343996047974	0	0.0863239988684654	0	0	0	0	0	0	448.309997558594	4428.16015625	110
7.43711996078491	1	10.6035003662109	9.04561996459961	6.47275018692017	6.83180999755859	7.27974987030029	7.71635007858276	13.4343996047974	0	0.0863239988684654	1	0	0	0	0	0	449.177001953125	4427.990234375	110
8.87930011749268	1	7.82554006576538	9.05583000183105	6.32892990112305	6.44440984725952	7.2322998046875	7.95439004898071	5.94191980361938	0	0.797671020030975	0	0	0	0	0	0	450.338989257812	4428.240234375	111
8.4202299118042	1	7.22621011734009	9.04366016387939	6.97619009017944	6.28995990753174	7.29905986785889	8.07625007629395	5.94191980361938	0	0.797671020030975	0	0	0	1	0	0	450.846984863281	4428.16015625	111
7.47001981735229	1	6.88607978820801	8.90569972991943	5.4198899269104	6.26560020446777	5.20944976806641	8.16195011138916	5.94191980361938	0	0.797671020030975	0	1	0	0	0	0	449.976989746094	4427.009765625	111
8.01603984832764	1	9.51317024230957	9.04286003112793	5.86259984970093	6.82425022125244	7.17366981506348	7.77946996688843	5.94191980361938	0	0.797671020030975	1	0	0	0	0	0	449.490997314453	4428.02978515625	111
9.7235803604126	1	11.5762996673584	9.03450012207031	6.86382007598877	6.42389011383057	7.20791006088257	8.07170009613037	5.94191980361938	0	0.797671020030975	0	0	0	1	0	0	450.723999023438	4428.080078125	111
7.03064012527466	1	7.0051097869873	9.06799030303955	5.95832014083862	7.0232400894165	7.33212995529175	7.68329000473022	5.94191980361938	0	0.797671020030975	0	1	0	0	0	0	449.391998291016	4428.22998046875	111
9.13724994659424	1	8.53789043426514	8.51867961883545	5.79195976257324	5.67238998413086	6.28407001495361	8.55504035949707	2.09490990638733	0.00332799996249378	1.34704995155334	0	0	1	0	0	0	448.934997558594	4424.27978515625	112
7.92710018157959	1	8.39999008178711	8.66720008850098	6.85616016387939	6.61929988861084	5.73056983947754	8.53750038146973	2.09490990638733	0.00332799996249378	1.34704995155334	0	0	0	0	0	0	448.207000732422	4424.81982421875	112
7.92628002166748	1	8.66277027130127	8.51494979858398	6.53531980514526	6.24465990066528	6.88171005249023	8.25516986846924	2.09490990638733	0.00332799996249378	1.34704995155334	0	0	0	0	0	0	450.398986816406	4424.66015625	112
9.21356010437012	1	7.93736982345581	8.41483974456787	6.60759019851685	5.41226005554199	6.86067008972168	8.22770023345947	2.09490990638733	0.00332799996249378	1.34704995155334	0	0	0	0	0	0	450.386993408203	4424.18017578125	112
8.6239595413208	1	8.18255996704102	8.43807983398438	6.66412019729614	5.07441997528076	7.13501977920532	8.14723014831543	2.09490990638733	0.00332799996249378	1.34704995155334	1	0	0	0	0	0	450.710998535156	4424.31005859375	112
7.35200977325439	1	8.09189033508301	8.58137035369873	5.59456014633179	5.59152984619141	7.23273992538452	8.21652030944824	2.09490990638733	0.00332799996249378	1.34704995155334	1	0	0	0	0	0	450.694000244141	4425.02001953125	112
7.66282987594604	1	9.01671981811523	9.10171985626221	6.00130987167358	7.12717008590698	7.47931003570557	7.61841011047363	1.572389960289	0.000938999990466982	2.2893500328064	1	0	0	0	0	0	449.539001464844	4428.56005859375	113
6.52399015426636	1	10.3360996246338	9.30774974822998	7.00141000747681	7.30632019042969	8.25545978546143	7.43225002288818	1.572389960289	0.000938999990466982	2.2893500328064	1	0	0	0	0	0	450.481994628906	4430.7099609375	113
7.45842981338501	1	8.52318000793457	9.41011047363281	6.8210301399231	7.54813003540039	8.42819976806641	6.90849018096924	1.572389960289	0.000938999990466982	2.2893500328064	0	0	0	0	0	0	449.819000244141	4431.85986328125	113
7.4491400718689	1	6.39281988143921	9.24069023132324	5.9087700843811	5.9315299987793	7.93576002120972	6.8994197845459	1.572389960289	0.000938999990466982	2.2893500328064	0	0	0	0	0	0	449.453002929688	4429.89990234375	113
7.76738977432251	1	9.29411029815674	9.07199001312256	5.91054010391235	6.59737014770508	7.30394983291626	7.86625003814697	1.572389960289	0.000938999990466982	2.2893500328064	0	0	0	0	0	0	450.122009277344	4428.3701171875	113
5.89181995391846	1	10.8312997817993	9.27964019775391	6.461510181427	6.96707010269165	8.16199016571045	7.23205995559692	1.572389960289	0.000938999990466982	2.2893500328064	1	0	0	0	0	0	450.147003173828	4430.3798828125	113
7.18705987930298	1	7.6757698059082	9.36262035369873	7.27478981018066	7.19357013702393	8.30333042144775	6.81158018112183	1.572389960289	0.000938999990466982	2.2893500328064	0	0	0	0	0	0	449.726013183594	4431.27978515625	113
7.05277013778687	1	10.0030002593994	9.36028957366943	7.26662015914917	7.24708986282349	8.32458019256592	6.97981023788452	1.572389960289	0.000938999990466982	2.2893500328064	0	0	0	0	0	0	449.891998291016	4431.27001953125	113
7.29500007629395	1	8.98682022094727	9.37403964996338	7.21472978591919	7.2950701713562	8.33683013916016	6.85055017471313	1.572389960289	0.000938999990466982	2.2893500328064	0	0	0	0	0	0	449.766998291016	4431.419921875	113
6.72798013687134	1	11.1169004440308	9.31805992126465	6.84638977050781	6.88672018051147	8.21512031555176	6.9364800453186	1.572389960289	0.000938999990466982	2.2893500328064	1	0	0	0	0	0	449.824005126953	4430.77978515625	113
8.69935035705566	1	8.01947021484375	9.27912044525146	6.25786018371582	6.73871994018555	7.73633003234863	5.52175998687744	1.572389960289	0.000938999990466982	2.2893500328064	0	0	0	0	0	0	448.283996582031	4430.06982421875	113
6.64378976821899	1	10.1810998916626	9.19344043731689	7.04755020141602	6.75624990463257	7.5544900894165	6.90396022796631	1.572389960289	0.000938999990466982	2.2893500328064	1	0	0	0	0	0	448.803009033203	4429.2900390625	113
7.92563009262085	1	8.79808044433594	9.19540023803711	5.99709987640381	6.71136999130249	7.87215995788574	7.28568983078003	1.572389960289	0.000938999990466982	2.2893500328064	0	0	0	0	0	0	449.662994384766	4429.47021484375	113
7.8932900428772	1	5.46848011016846	9.24522018432617	5.38175010681152	6.27056980133057	8.00109958648682	6.98729991912842	1.572389960289	0.000938999990466982	2.2893500328064	0	0	0	0	0	0	449.644012451172	4429.97021484375	113
7.24309015274048	1	9.69511032104492	9.29726982116699	6.58625984191895	6.8153600692749	8.18533039093018	7.0276198387146	1.572389960289	0.000938999990466982	2.2893500328064	0	0	0	0	0	0	449.911010742188	4430.56005859375	113
6.15777015686035	1	10.4365997314453	9.28507995605469	6.37562990188599	6.716139793396	8.15233039855957	7.0192699432373	1.572389960289	0.000938999990466982	2.2893500328064	0	0	0	0	0	0	449.884002685547	4430.419921875	113
10.3970003128052	1	10.9991998672485	9.37874984741211	7.25817012786865	7.16461992263794	8.241379737854	5.4619197845459	1.572389960289	0.000938999990466982	2.2893500328064	0	0	0	0	0	1	449.055999755859	4431.3798828125	113
8.6956901550293	1	7.2463698387146	9.08358955383301	6.60220003128052	5.913330078125	7.41036987304688	7.90823984146118	1.572389960289	0.000938999990466982	2.2893500328064	1	0	0	0	0	0	450.467010498047	4428.490234375	113
7.7049298286438	1	10.4071998596191	9.24833011627197	6.36443996429443	5.22389984130859	7.89613008499146	6.71673011779785	1.572389960289	0.000938999990466982	2.2893500328064	0	0	0	0	0	0	449.244995117188	4429.93994140625	113
5.76132011413574	1	10.2950000762939	9.306960105896	6.70341014862061	6.78182983398438	8.18572998046875	6.92509984970093	1.572389960289	0.000938999990466982	2.2893500328064	1	0	0	0	0	0	449.805999755859	4430.64990234375	113
7.48843002319336	1	8.6448802947998	9.29368019104004	6.50840997695923	6.50429010391235	8.12339019775391	6.78802013397217	1.572389960289	0.000938999990466982	2.2893500328064	0	0	0	0	0	0	449.661987304688	4430.490234375	113
8.29415988922119	1	8.61641979217529	9.07153034210205	6.15488004684448	6.45722007751465	7.31076002120972	7.89392995834351	1.572389960289	0.000938999990466982	2.2893500328064	0	0	0	0	0	0	450.227996826172	4428.3701171875	113
8.60793018341064	1	7.49992990493774	9.27779960632324	6.32667016983032	6.68888998031616	7.74130010604858	5.67441987991333	1.572389960289	0.000938999990466982	2.2893500328064	0	0	0	0	0	0	448.325012207031	4430.06982421875	113
8.25351047515869	1	8.6190299987793	9.07621002197266	5.23800992965698	7.09348011016846	7.33920001983643	7.71694993972778	1.572389960289	0.000938999990466982	2.2893500328064	0	0	0	0	0	0	449.626007080078	4428.33984375	113
8.57750988006592	1	8.69165992736816	9.2708797454834	6.23358011245728	6.73095989227295	7.70232009887695	5.58200979232788	1.572389960289	0.000938999990466982	2.2893500328064	0	0	0	0	0	0	448.296997070312	4429.990234375	113
10.4420003890991	1	11.3242998123169	9.06809043884277	6.47520017623901	6.20804977416992	7.3176097869873	7.93724012374878	1.572389960289	0.000938999990466982	2.2893500328064	0	0	0	0	1	0	450.415985107422	4428.35009765625	113
9.10970973968506	1	9.67595958709717	9.19062995910645	6.17959022521973	6.91744995117188	7.85854005813599	7.4814600944519	1.572389960289	0.000938999990466982	2.2893500328064	0	0	1	0	0	0	450.126007080078	4429.47021484375	113
8.20378971099854	1	9.4780101776123	9.18904972076416	6.38244009017944	6.82215976715088	7.8589301109314	7.54508018493652	1.572389960289	0.000938999990466982	2.2893500328064	0	0	0	0	0	0	450.273986816406	4429.4599609375	113
7.52093982696533	1	10.3285999298096	9.2733097076416	6.14495992660522	6.68554019927979	8.13029956817627	7.06042003631592	1.572389960289	0.000938999990466982	2.2893500328064	0	0	0	0	0	0	449.902008056641	4430.2998046875	113
6.86031007766724	1	10.3382997512817	9.07814025878906	5.04872989654541	6.92570018768311	7.33594989776611	7.76237010955811	1.572389960289	0.000938999990466982	2.2893500328064	0	0	0	0	0	0	449.808013916016	4428.3798828125	113
7.73239994049072	1	8.34444046020508	9.14739990234375	6.83477020263672	6.35681009292603	7.69583988189697	7.69722986221313	1.572389960289	0.000938999990466982	2.2893500328064	0	0	0	0	0	0	450.337005615234	4429.06982421875	113
5.92053985595703	1	10.3863000869751	9.3091402053833	6.94597005844116	7.23510980606079	8.25549983978271	7.35929012298584	1.572389960289	0.000938999990466982	2.2893500328064	1	0	0	0	0	0	450.364013671875	4430.72021484375	113
6.36348009109497	1	9.62905025482178	9.40419960021973	6.89631986618042	7.51256990432739	8.41483974456787	6.90129995346069	1.572389960289	0.000938999990466982	2.2893500328064	0	0	0	0	0	0	449.820007324219	4431.77978515625	113
7.08369016647339	1	10.9397001266479	9.50391006469727	7.55945014953613	7.9296498298645	8.48958015441895	6.47134017944336	1.0848400592804	0	0.486961990594864	1	0	0	0	0	0	447.967987060547	4432.77001953125	114
8.91353988647461	1	7.23084020614624	9.25592994689941	7.24833011627197	6.10235977172852	7.34546995162964	7.3951301574707	1.0848400592804	0	0.486961990594864	0	0	0	0	0	0	446.566986083984	4429.2099609375	114
5.97576999664307	1	8.5826301574707	9.49118995666504	7.48754978179932	7.83630990982056	8.44353008270264	6.51462984085083	1.0848400592804	0	0.486961990594864	0	0	0	0	0	0	447.828002929688	4432.56982421875	114
7.01975011825562	1	11.0043001174927	9.50175952911377	7.53135013580322	7.77216005325317	8.45357036590576	6.56426000595093	1.0848400592804	0	0.486961990594864	1	0	0	0	0	0	447.498992919922	4432.6298828125	114
9.80992984771729	1	10.3805999755859	9.22227001190186	6.29551982879639	7.22218990325928	7.32477998733521	6.3216700553894	1.0848400592804	0	0.486961990594864	0	0	0	0	1	0	447.963989257812	4429.3701171875	114
6.83627986907959	1	10.9054002761841	9.46901988983154	7.62109994888306	6.87849998474121	8.29531955718994	6.86249017715454	1.0848400592804	0	0.486961990594864	1	0	0	0	0	0	445.911987304688	4431.6298828125	114
9.18344020843506	1	12.3283004760742	9.34204959869385	6.43784999847412	7.00846004486084	7.84537982940674	6.73138999938965	1.0848400592804	0	0.486961990594864	0	0	0	0	0	1	447.221008300781	4430.47998046875	114
7.08128023147583	1	10.6262998580933	9.51004981994629	7.5860800743103	7.66572999954224	8.4547004699707	6.08036994934082	1.0848400592804	0	0.486961990594864	1	0	0	0	0	0	447.045989990234	4432.6201171875	114
7.63021993637085	1	10.131799697876	9.22830009460449	7.06043004989624	6.62798023223877	7.12551021575928	7.31697988510132	1.0848400592804	0	0.486961990594864	0	0	0	0	0	0	446.829986572266	4429.009765625	114
7.79015016555786	1	8.92411041259766	9.41749954223633	7.77024984359741	6.5977201461792	8.13976001739502	7.57205009460449	1.0848400592804	0	0.486961990594864	0	0	0	0	0	0	445.401000976562	4430.68017578125	114
7.07143020629883	1	8.56159019470215	9.45681953430176	7.24464988708496	7.75749015808105	8.35690975189209	5.98791980743408	1.0848400592804	0	0.486961990594864	0	0	0	0	0	0	448.036987304688	4432.16015625	114
9.17654037475586	1	6.28055000305176	9.233229637146	7.20672988891602	6.34096002578735	7.2009801864624	7.46181011199951	1.0848400592804	0	0.486961990594864	0	1	0	0	0	0	446.5830078125	4428.9501953125	114
7.26438999176025	1	10.7370004653931	9.47021961212158	7.31990003585815	7.76229000091553	8.38274955749512	6.26405000686646	1.0848400592804	0	0.486961990594864	1	0	0	0	0	0	447.851989746094	4432.2900390625	114
7.17571020126343	1	10.7009000778198	9.50391006469727	7.74456977844238	7.28151988983154	8.4045295715332	6.72669982910156	1.0848400592804	0	0.486961990594864	1	0	0	0	0	0	445.884002685547	4432.1201171875	114
6.59475994110107	1	10.4947004318237	9.2778902053833	7.77246999740601	7.26115989685059	8.63749980926514	7.40766000747681	0.894744992256165	0	4.27771997451782	0	0	0	0	0	0	455.065002441406	4429.56982421875	115
7.14064979553223	1	10.743800163269	9.25160980224609	7.64573001861572	7.03873014450073	8.57081985473633	7.59343004226685	0.894744992256165	0	4.27771997451782	0	0	0	0	0	0	454.743011474609	4429.39990234375	115
6.3092999458313	1	7.9438099861145	9.26611995697021	7.86433982849121	7.20808982849121	8.64999008178711	7.42926979064941	0.894744992256165	0	4.27771997451782	0	0	0	0	0	0	455.256011962891	4429.35009765625	115
7.06687021255493	1	11.4083995819092	9.19896030426025	7.47856998443604	6.57297992706299	8.44491958618164	7.86315011978149	0.894744992256165	0	4.27771997451782	1	0	0	0	0	0	454.239013671875	4429.02001953125	115
6.40609979629517	1	8.18978023529053	9.26288986206055	7.54911994934082	6.9726300239563	8.56258010864258	7.56984996795654	0.894744992256165	0	4.27771997451782	0	1	0	0	0	0	454.585998535156	4429.58984375	115
7.54104995727539	1	9.33113956451416	9.21265029907227	7.20151996612549	5.95734977722168	8.4072904586792	7.86907005310059	0.894744992256165	0	4.27771997451782	0	0	0	0	0	0	453.893005371094	4429.27978515625	115
8.28302955627441	1	9.01148986816406	9.2651195526123	7.24546003341675	6.52190017700195	8.50487041473389	7.64896011352539	0.894744992256165	0	4.27771997451782	0	1	0	0	0	0	454.109985351562	4429.77001953125	115
6.14226007461548	1	10.7880001068115	9.27764987945557	7.64837980270386	7.16424989700317	8.60515022277832	7.46044015884399	0.894744992256165	0	4.27771997451782	0	0	0	0	0	0	454.799011230469	4429.669921875	115
7.13861989974976	1	8.03787040710449	9.23019027709961	6.91291999816895	5.08945989608765	8.3940601348877	7.85877990722656	0.894744992256165	0	4.27771997451782	0	0	0	0	0	0	453.644012451172	4429.52978515625	115
8.39962005615234	1	9.11981010437012	9.01334953308105	7.50627994537354	6.9769401550293	8.26474952697754	8.25123023986816	0.894744992256165	0	4.27771997451782	0	0	0	0	0	0	453.966003417969	4427.330078125	115
7.08120012283325	1	9.61647033691406	9.21376991271973	7.39005994796753	6.50756978988647	8.44991970062256	7.8252100944519	0.894744992256165	0	4.27771997451782	0	0	0	0	0	0	454.1669921875	4429.2001953125	115
7.33884000778198	1	9.81686973571777	9.20238971710205	7.20099020004272	5.94634008407593	8.38601016998291	7.90814018249512	0.894744992256165	0	4.27771997451782	1	0	0	0	0	0	453.838012695312	4429.18994140625	115
6.40609979629517	1	8.18978023529053	9.25298976898193	7.46436977386475	6.79574012756348	8.52976036071777	7.64120006561279	0.894744992256165	0	4.27771997451782	0	1	0	0	0	0	454.417999267578	4429.5400390625	115
7.75537014007568	1	9.42473030090332	9.22375965118408	7.57831001281738	6.76964998245239	8.51298046112061	7.73871994018555	0.894744992256165	0	4.27771997451782	1	0	0	0	0	0	454.524993896484	4429.18017578125	115
6.84909009933472	1	8.74787998199463	9.27163028717041	7.87169981002808	7.2502498626709	8.65857982635498	7.39467000961304	0.894744992256165	0	4.27771997451782	0	0	0	0	0	0	455.286010742188	4429.39990234375	115
7.54418992996216	1	9.9972095489502	9.16423988342285	6.96814012527466	5.245689868927	8.22603988647461	8.10130023956299	0.894744992256165	0	4.27771997451782	1	0	0	0	0	0	453.203002929688	4428.97021484375	115
6.40552997589111	1	9.74172973632812	9.20868968963623	7.04645013809204	5.24860000610352	8.36972999572754	7.91545009613037	0.894744992256165	0	4.27771997451782	0	0	0	0	0	0	453.682006835938	4429.2998046875	115
7.65208005905151	1	9.52799034118652	9.23995971679688	7.49848985671997	6.81180000305176	8.51813983917236	7.69016981124878	0.894744992256165	0	4.27771997451782	1	0	0	0	0	0	454.441009521484	4429.3798828125	115
7.08134984970093	1	11.2541999816895	9.22875022888184	7.47565984725952	6.73520994186401	8.49532985687256	7.74418020248413	0.894744992256165	0	4.27771997451782	1	0	0	0	0	0	454.364990234375	4429.2900390625	115
8.07678985595703	1	5.96262979507446	9.21642971038818	6.96585988998413	4.65508985519409	8.3731803894043	7.90120983123779	0.894744992256165	0	4.27771997451782	0	0	0	0	0	0	453.635009765625	4429.39013671875	115
7.38783979415894	1	10.0162000656128	9.19734954833984	7.20877981185913	5.98662996292114	8.37677001953125	7.92550992965698	0.894744992256165	0	4.27771997451782	1	0	0	0	0	0	453.820007324219	4429.14013671875	115
7.88910007476807	1	8.71928024291992	9.18572044372559	7.1434497833252	5.90442991256714	8.33504009246826	7.98202991485596	0.894744992256165	0	4.27771997451782	1	0	0	0	0	0	453.653991699219	4429.06982421875	115
8.20201969146729	1	10.4165000915527	9.18581962585449	7.99141979217529	6.79898023605347	8.59362983703613	7.7534499168396	0.894744992256165	0	4.27771997451782	0	0	1	0	0	0	455.274993896484	4428.43994140625	115
6.75639009475708	1	9.37125968933105	9.24330997467041	7.59980010986328	6.96813011169434	8.54759979248047	7.64694023132324	0.894744992256165	0	4.27771997451782	0	0	0	0	0	0	454.631988525391	4429.35009765625	115
7.605140209198	1	8.66866016387939	9.10105037689209	7.63926982879639	6.3190598487854	8.28394031524658	8.15950012207031	0.894744992256165	0	4.27771997451782	0	0	0	0	0	0	453.848999023438	4428.18017578125	115
7.00899982452393	1	11.2683000564575	9.24036026000977	7.29841995239258	6.40482997894287	8.47622013092041	7.73770999908447	0.894744992256165	0	4.27771997451782	1	0	0	0	0	0	454.131988525391	4429.5	115
7.01007986068726	1	11.8656997680664	9.25994968414307	7.59033012390137	7.02895021438599	8.56830978393555	7.57118988037109	0.894744992256165	0	4.27771997451782	1	0	0	0	0	0	454.656005859375	4429.52978515625	115
6.89477014541626	1	8.64523983001709	9.23908042907715	8.37446975708008	7.67845010757446	8.65995025634766	7.56504011154175	2.97181010246277	0	2.18937993049622	1	0	0	0	0	0	456.705993652344	4428.22021484375	116
7.52840995788574	1	8.33677959442139	8.92123031616211	7.97522020339966	3.43919992446899	7.93946981430054	7.77391004562378	2.97181010246277	0	2.18937993049622	0	0	0	0	0	0	455.790008544922	4425.39990234375	116
6.18634986877441	1	10.9455003738403	9.26603031158447	8.44750022888184	7.5246000289917	8.69281959533691	7.52717018127441	2.97181010246277	0	2.18937993049622	0	0	0	0	0	0	457.088989257812	4428.2998046875	116
7.73915004730225	1	9.28582000732422	9.27661991119385	8.44013023376465	7.46413993835449	8.71380996704102	7.45543003082275	2.97181010246277	0	2.18937993049622	0	0	0	0	0	0	457.098999023438	4428.43017578125	116
7.15606021881104	1	9.68754959106445	9.30620002746582	8.3927698135376	7.31252002716064	8.77717971801758	7.14728021621704	2.97181010246277	0	2.18937993049622	1	0	0	0	0	0	457.006988525391	4428.8798828125	116
8.06968975067139	1	8.47539043426514	8.92121982574463	7.97190999984741	4.27962017059326	7.94609022140503	7.7803897857666	2.97181010246277	0	2.18937993049622	0	0	0	0	0	0	455.756988525391	4425.43017578125	116
7.4597601890564	1	5.0005898475647	9.23764991760254	8.34593963623047	7.6965799331665	8.66388988494873	7.54320001602173	2.97181010246277	0	2.18937993049622	1	0	0	0	0	0	456.596984863281	4428.27978515625	116
8.10221004486084	1	8.85805988311768	8.92162036895752	7.96857976913452	4.88948011398315	7.95644998550415	7.79089021682739	2.97181010246277	0	2.18937993049622	0	0	0	0	0	0	455.712005615234	4425.47021484375	116
7.51551008224487	1	8.18379020690918	9.24125957489014	8.36828994750977	7.67094993591309	8.66528987884521	7.54684019088745	2.97181010246277	0	2.18937993049622	1	0	0	0	0	0	456.691986083984	4428.259765625	116
6.91359996795654	1	11.4314002990723	9.25559997558594	8.40217971801758	7.58993005752563	8.68367958068848	7.5117301940918	2.97181010246277	0	2.18937993049622	1	0	0	0	0	0	456.873992919922	4428.31005859375	116
5.93667984008789	1	10.370400428772	9.28380966186523	8.42745018005371	7.42456007003784	8.7296199798584	7.38738012313843	2.97181010246277	0	2.18937993049622	1	0	0	0	0	0	457.074005126953	4428.5400390625	116
5.94048023223877	1	11.1218004226685	9.27264022827148	8.35336017608643	7.53002977371216	8.72492027282715	7.33798980712891	2.97181010246277	0	2.18937993049622	1	0	0	0	0	0	456.753997802734	4428.60986328125	116
7.42365980148315	1	9.94979000091553	9.24719047546387	8.36030960083008	7.64734983444214	8.67776012420654	7.50564002990723	2.97181010246277	0	2.18937993049622	1	0	0	0	0	0	456.686004638672	4428.33984375	116
7.15606021881104	1	9.68754959106445	9.09620952606201	8.2642297744751	7.09206008911133	8.37448978424072	8.11404037475586	2.97181010246277	0	2.18937993049622	1	0	0	0	0	0	456.256988525391	4426.85986328125	116
7.76259994506836	1	5.12306976318359	8.73456954956055	6.32378005981445	5.49437999725342	7.00234985351562	8.39426040649414	6.21379995346069	0	1.10808002948761	1	0	0	0	0	0	449.382995605469	4425.7099609375	117
9.3184700012207	1	7.80039978027344	8.79909992218018	5.70640993118286	6.37149000167847	6.87376022338867	8.30093002319336	6.21379995346069	0	1.10808002948761	0	0	0	0	0	0	449.464996337891	4426.16015625	117
7.2610502243042	1	7.93167018890381	8.70454025268555	6.05173015594482	4.29983997344971	6.97040987014771	8.43484020233154	6.21379995346069	0	1.10808002948761	0	1	0	0	0	0	449.420989990234	4425.52978515625	117
7.57882022857666	1	10.4027004241943	8.74781036376953	6.6226601600647	5.95022010803223	7.62336015701294	8.08298969268799	2.47332000732422	0	4.11675977706909	1	0	0	0	0	0	451.912994384766	4425.919921875	118
7.58871984481812	1	9.82464027404785	8.91086959838867	6.14198017120361	6.46043014526367	7.65307998657227	8.28423023223877	5.27524995803833	0.00247199996374547	1.04287004470825	0	0	0	0	0	0	452.212005615234	4427	119
7.45675992965698	1	10.2562999725342	8.81021022796631	6.43016004562378	5.61656999588013	7.44490003585815	8.21179008483887	5.27524995803833	0.00247199996374547	1.04287004470825	0	0	0	0	0	0	451.735992431641	4426.35009765625	119
7.42049980163574	1	9.09323978424072	8.98192977905273	6.37341976165771	6.98071002960205	7.10355997085571	8.22628974914551	5.27524995803833	0.00247199996374547	1.04287004470825	0	1	0	0	0	0	451.045989990234	4427.64990234375	119
7.03061008453369	1	10.7349004745483	8.85406017303467	6.39199018478394	5.92968988418579	7.40494012832642	8.27443981170654	5.27524995803833	0.00247199996374547	1.04287004470825	0	0	0	0	0	0	451.736999511719	4426.64990234375	119
8.11501979827881	1	5.95015001296997	8.95512962341309	5.745689868927	7.12084007263184	7.20705986022949	8.31645011901855	5.27524995803833	0.00247199996374547	1.04287004470825	0	0	1	0	0	0	451.338012695312	4427.43017578125	119
10.1940002441406	1	10.3236999511719	8.89293003082275	5.98961019515991	6.61966991424561	7.8431601524353	8.17891025543213	5.27524995803833	0.00247199996374547	1.04287004470825	0	0	0	0	1	0	452.653991699219	4426.77001953125	119
8.01383972167969	1	7.50691986083984	8.93136978149414	6.06710004806519	7.25646018981934	6.76654005050659	8.26982975006104	5.27524995803833	0.00247199996374547	1.04287004470825	1	0	0	0	0	0	450.888000488281	4427.259765625	119
7.79309988021851	1	9.2245397567749	8.9822301864624	6.29500007629395	7.01893997192383	7.18763017654419	8.24839019775391	5.27524995803833	0.00247199996374547	1.04287004470825	0	0	0	0	0	0	451.180999755859	4427.64990234375	119
6.97942018508911	1	10.4715995788574	8.88016033172607	6.27765989303589	6.24752998352051	7.40183019638062	8.31066989898682	5.27524995803833	0.00247199996374547	1.04287004470825	1	0	0	0	0	0	451.746002197266	4426.83984375	119
10.1940002441406	1	10.5052003860474	8.89624977111816	6.16356992721558	6.71814012527466	7.87657022476196	8.17035007476807	5.27524995803833	0.00247199996374547	1.04287004470825	0	0	0	0	1	0	452.740997314453	4426.77978515625	119
8.68568992614746	1	6.11772012710571	8.81816959381104	6.13641023635864	4.75817012786865	7.52313995361328	8.19272041320801	5.27524995803833	0.00247199996374547	1.04287004470825	0	1	0	0	0	0	451.890991210938	4426.39013671875	119
7.20653009414673	1	10.6192998886108	9.03380966186523	7.23330020904541	6.82994985580444	8.11520004272461	6.90889978408813	0.93095999956131	0.000243000002228655	5.15856981277466	0	0	0	0	0	0	459.266998291016	4420.669921875	120
6.94429016113281	1	9.97167015075684	9.21940040588379	6.58519983291626	6.25053977966309	8.56571960449219	7.61958980560303	0.93095999956131	0.000243000002228655	5.15856981277466	1	0	0	0	0	0	461.031005859375	4419.89013671875	120
6.53719997406006	1	10.18869972229	8.97294044494629	6.74842977523804	6.84379005432129	8.07765960693359	7.51529979705811	0.93095999956131	0.000243000002228655	5.15856981277466	0	1	0	0	0	0	458.826995849609	4419.85009765625	120
7.45232009887695	1	9.16312980651855	8.30605983734131	6.87459993362427	7.54744005203247	7.78561019897461	8.00174045562744	0.93095999956131	0.000243000002228655	5.15856981277466	0	0	0	0	0	0	454.962005615234	4419.22021484375	120
6.85131978988647	1	10.3071002960205	8.87145042419434	6.73813009262085	7.40790987014771	7.78621006011963	7.39897012710571	0.93095999956131	0.000243000002228655	5.15856981277466	1	0	0	0	0	0	458.053985595703	4420.14013671875	120
6.44387006759644	1	9.73676013946533	9.00934982299805	6.86621999740601	6.68124008178711	8.16114044189453	7.5396900177002	0.93095999956131	0.000243000002228655	5.15856981277466	0	0	0	0	0	0	459.119995117188	4419.7998046875	120
6.63333988189697	1	9.01229953765869	8.98472023010254	6.8755202293396	6.87126016616821	8.09259986877441	7.47799015045166	0.93095999956131	0.000243000002228655	5.15856981277466	0	1	0	0	0	0	458.919006347656	4419.919921875	120
7.21479988098145	1	10.1075000762939	8.93231964111328	6.83688020706177	7.23420000076294	7.93053007125854	7.3173999786377	0.93095999956131	0.000243000002228655	5.15856981277466	0	0	0	0	0	0	458.498992919922	4420.169921875	120
7.22844982147217	1	9.3000602722168	8.3084602355957	6.89913988113403	7.59699010848999	7.83038997650146	7.96190977096558	0.93095999956131	0.000243000002228655	5.15856981277466	0	0	0	0	0	0	454.955993652344	4419.10009765625	120
7.00002002716064	1	9.34615993499756	8.68994045257568	6.85913991928101	7.78980016708374	7.6954197883606	7.92509984970093	0.93095999956131	0.000243000002228655	5.15856981277466	0	0	0	0	0	0	456.876007080078	4419.3798828125	120
7.24249982833862	1	9.54113006591797	8.93190002441406	6.71541023254395	7.16142988204956	7.95039987564087	7.39144992828369	0.93095999956131	0.000243000002228655	5.15856981277466	0	0	0	0	0	0	458.502990722656	4420.06005859375	120
8.96848011016846	1	9.17055988311768	8.28682041168213	6.95596981048584	7.53368997573853	7.78841018676758	7.9958701133728	0.93095999956131	0.000243000002228655	5.15856981277466	0	0	0	0	0	0	454.881988525391	4419.2001953125	120
8.68437004089355	1	7.86839008331299	8.66044998168945	6.79077005386353	7.88252019882202	7.50074005126953	7.84578990936279	0.93095999956131	0.000243000002228655	5.15856981277466	0	0	0	0	0	0	456.712005615234	4419.72998046875	120
7.44809007644653	1	9.19120979309082	8.28872966766357	6.97559022903442	7.57630014419556	7.8222599029541	7.9621000289917	0.93095999956131	0.000243000002228655	5.15856981277466	0	0	0	0	0	0	454.876007080078	4419.10009765625	120
7.89987993240356	1	6.12468004226685	8.83565044403076	6.41095018386841	7.40482997894287	7.79120016098022	7.61679983139038	0.93095999956131	0.000243000002228655	5.15856981277466	0	0	0	0	0	0	457.816009521484	4419.7900390625	120
7.28788995742798	1	10.2536001205444	8.91751956939697	6.81051015853882	7.28504991531372	7.89224004745483	7.31942987442017	0.93095999956131	0.000243000002228655	5.15856981277466	0	0	0	0	0	0	458.386993408203	4420.18017578125	120
7.94536018371582	1	11.0263996124268	8.3399600982666	6.75371980667114	7.62666988372803	7.80281019210815	7.96180009841919	0.93095999956131	0.000243000002228655	5.15856981277466	0	0	0	0	0	0	455.089996337891	4419.1201171875	120
7.09637022018433	1	8.59941959381104	8.94071006774902	6.55691003799438	7.00475978851318	8.00249004364014	7.49448013305664	0.93095999956131	0.000243000002228655	5.15856981277466	0	0	0	0	0	0	458.575988769531	4419.8798828125	120
6.05531978607178	1	11.2075996398926	9.39801979064941	7.36730003356934	7.55309009552002	8.94239044189453	7.66019010543823	1.19931995868683	0	2.00329995155334	0	0	0	0	0	0	462.898010253906	4418.08984375	121
6.95468997955322	1	9.46059036254883	9.4189395904541	3.93021011352539	7.68956995010376	8.91901969909668	8.15491962432861	1.19931995868683	0	2.00329995155334	1	0	0	0	0	0	463.260986328125	4419.6201171875	121
7.42418003082275	1	6.98642015457153	9.35198974609375	6.78498983383179	7.45213985443115	8.79246997833252	7.94465017318726	1.19931995868683	0	2.00329995155334	0	0	0	1	0	0	462.455993652344	4420.10009765625	121
6.7273998260498	1	10.816499710083	9.41897010803223	6.58038997650146	7.57477998733521	8.89793014526367	7.93592977523804	1.19931995868683	0	2.00329995155334	1	0	0	0	0	0	463.243988037109	4420.35986328125	121
6.85342979431152	1	8.55679988861084	9.3289098739624	6.83766984939575	7.27436017990112	8.74761009216309	7.88708019256592	1.19931995868683	0	2.00329995155334	0	0	0	0	0	0	462.18798828125	4420.22998046875	121
6.63292980194092	1	7.98226976394653	9.34103012084961	7.31555986404419	7.18945980072021	8.85941982269287	7.45521020889282	1.19931995868683	0	2.00329995155334	0	0	0	0	0	0	462.226013183594	4418.10009765625	121
6.39693021774292	1	12.4175996780396	9.2752799987793	7.6230001449585	6.79942989349365	8.60449981689453	7.14939022064209	1.19931995868683	0	2.00329995155334	0	0	0	0	0	0	461.454986572266	4421.52001953125	121
8.94871997833252	1	11.6801996231079	9.387619972229	7.11569976806641	7.20907020568848	8.83255958557129	7.7053599357605	1.19931995868683	0	2.00329995155334	0	0	0	1	0	0	462.829010009766	4420.81005859375	121
8.46245002746582	1	9.25912952423096	8.65266990661621	6.42834997177124	6.02306985855103	6.77179002761841	8.69754981994629	14.4447002410889	0.012470000423491	0.588111996650696	0	0	0	0	0	0	447.161010742188	4424	124
8.3597297668457	1	8.6995096206665	8.90909004211426	7.29450988769531	5.90758991241455	6.28076982498169	8.41981983184814	14.4447002410889	0.012470000423491	0.588111996650696	0	1	0	0	0	0	446.532989501953	4425.64013671875	124
10.4141998291016	1	8.75784969329834	8.8441801071167	6.75353002548218	4.88862991333008	6.78492021560669	8.59895992279053	14.4447002410889	0.012470000423491	0.588111996650696	0	0	0	0	0	1	446.098999023438	4424.66015625	124
7.78399991989136	1	11.1128997802734	9.4782600402832	8.32800960540771	7.78950023651123	8.97747039794922	6.66572999954224	0.116283997893333	0	4.64062023162842	0	0	0	1	0	0	456.536010742188	4431.509765625	125
6.8710298538208	1	10.285400390625	9.57779026031494	8.29969024658203	8.18369007110596	9.07085990905762	7.17785978317261	0.116283997893333	0	4.64062023162842	0	0	0	0	0	0	456.101013183594	4433.18017578125	125
7.44683980941772	1	12.0350999832153	9.53907012939453	8.39214038848877	8.10052967071533	9.03361034393311	7.11309003829956	0.116283997893333	0	4.64062023162842	0	0	0	1	0	0	456.319000244141	4432.509765625	125
8.41051959991455	1	8.80618000030518	9.55163955688477	8.48717021942139	8.01257991790771	9.07707977294922	7.45101976394653	0.116283997893333	0	4.64062023162842	0	0	0	1	0	0	456.846008300781	4432.47021484375	125
6.65021991729736	1	9.14764022827148	9.28129959106445	7.01134014129639	6.52664995193481	8.62386989593506	6.6451997756958	0.331153988838196	0.0135580003261566	2.06190991401672	0	0	0	0	0	0	446.317993164062	4410.009765625	131
5.65678977966309	1	10.1135997772217	9.41133975982666	7.35830020904541	7.088210105896	8.71922969818115	6.47817993164062	0.331153988838196	0.0135580003261566	2.06190991401672	0	0	0	0	0	0	444.631988525391	4409.22021484375	131
5.91697978973389	1	9.25876998901367	9.49578952789307	8.43951988220215	7.71507978439331	9.09687042236328	7.16741991043091	0.331153988838196	0.0135580003261566	2.06190991401672	0	0	0	1	0	0	447.927001953125	4406.740234375	131
7.25677013397217	1	10.7912998199463	9.17708015441895	7.15422010421753	7.1156702041626	8.41160011291504	7.52662992477417	0.331153988838196	0.0135580003261566	2.06190991401672	0	1	0	0	0	0	446.575012207031	4411.06982421875	131
8.88731002807617	1	12.0209999084473	9.48867988586426	8.24394989013672	7.91320991516113	9.04226970672607	6.99094009399414	0.331153988838196	0.0135580003261566	2.06190991401672	0	0	0	1	0	0	446.908996582031	4407.1201171875	131
7.04434013366699	1	6.95368003845215	9.07075023651123	7.36282014846802	5.713210105896	8.1992301940918	7.24252986907959	0.331153988838196	0.0135580003261566	2.06190991401672	0	1	0	0	0	0	446.989013671875	4411.9501953125	131
6.64392995834351	1	9.68896007537842	9.09012985229492	6.84429979324341	6.39573001861572	8.14809989929199	7.06932020187378	0.331153988838196	0.0135580003261566	2.06190991401672	0	0	0	0	0	0	446.341003417969	4412.1201171875	131
6.69941997528076	1	10.6774997711182	8.89820957183838	7.66970014572144	7.07365989685059	7.90460014343262	7.09618997573853	0.331153988838196	0.0135580003261566	2.06190991401672	1	0	0	0	0	0	447.739990234375	4413.1201171875	131
6.22047996520996	1	10.6378002166748	9.12168025970459	7.82266998291016	6.63372993469238	8.44363021850586	7.81651020050049	0.331153988838196	0.0135580003261566	2.06190991401672	0	0	1	0	0	0	447.829986572266	4411.08984375	131
7.48503017425537	1	10.339599609375	9.05335998535156	7.02046012878418	5.64775991439819	8.08938026428223	6.88144016265869	0.331153988838196	0.0135580003261566	2.06190991401672	0	0	0	0	0	0	446.648986816406	4412.31005859375	131
6.47635984420776	1	11.2258996963501	9.12668991088867	7.75939989089966	6.8022198677063	8.43290996551514	7.77837991714478	0.331153988838196	0.0135580003261566	2.06190991401672	0	0	1	0	0	0	447.671997070312	4411.10009765625	131
6.98021984100342	1	8.42074012756348	9.1041202545166	7.29320001602173	6.27556991577148	8.24695014953613	7.33551979064941	0.331153988838196	0.0135580003261566	2.06190991401672	0	0	0	0	0	0	446.730010986328	4411.75	131
6.9628701210022	1	11.4743003845215	9.14367008209229	7.25468015670776	6.79207992553711	8.3202600479126	7.50398015975952	0.331153988838196	0.0135580003261566	2.06190991401672	0	0	0	0	0	0	446.507995605469	4411.4599609375	131
8.07612991333008	1	8.95075035095215	9.16168022155762	7.51275014877319	7.18887996673584	8.44626998901367	7.59124994277954	0.331153988838196	0.0135580003261566	2.06190991401672	0	1	0	0	0	0	447.180999755859	4410.9501953125	131
6.41927003860474	1	7.605299949646	9.5443000793457	8.66421031951904	6.60473012924194	8.09726047515869	6.11241006851196	0.151878997683525	0.00283099990338087	11.7156000137329	1	0	0	0	0	0	439.656005859375	4411.47021484375	132
6.06424999237061	1	10.7871999740601	9.15968036651611	7.10157012939453	6.53451013565063	7.8356499671936	5.42116022109985	0.151878997683525	0.00283099990338087	11.7156000137329	0	0	0	0	0	0	444.389007568359	4412.81005859375	132
6.03303003311157	1	9.32859992980957	9.30471038818359	7.80246019363403	6.61517000198364	8.21102046966553	5.14933013916016	0.151878997683525	0.00283099990338087	11.7156000137329	0	0	0	0	0	0	443.265991210938	4411.830078125	132
7.24347019195557	1	10.5579996109009	9.83148956298828	8.90237998962402	6.75232982635498	8.65011978149414	8.1887903213501	0.151878997683525	0.00283099990338087	11.7156000137329	0	1	0	0	0	0	433.927001953125	4412.16015625	132
6.51168012619019	1	8.02383995056152	9.55284023284912	8.70643043518066	6.21360015869141	8.10441970825195	6.569580078125	0.151878997683525	0.00283099990338087	11.7156000137329	0	0	0	0	0	0	439.421997070312	4411.58984375	132
7.4159197807312	1	10.4140996932983	9.62088012695312	8.74678993225098	6.63505983352661	7.62658023834229	7.21991014480591	0.151878997683525	0.00283099990338087	11.7156000137329	1	0	0	0	0	0	439.096008300781	4410.3701171875	132
6.43540000915527	1	8.67199993133545	9.4871301651001	8.52194023132324	6.06666994094849	8.25949001312256	5.79128980636597	0.151878997683525	0.00283099990338087	11.7156000137329	0	0	0	0	0	0	440.473999023438	4411.669921875	132
7.79474020004272	1	7.9993200302124	9.87360954284668	8.34834957122803	7.35032987594604	8.33314037322998	6.77523994445801	0.151878997683525	0.00283099990338087	11.7156000137329	0	0	0	0	0	0	432.059997558594	4415.18994140625	132
6.2303900718689	1	10.0943002700806	9.83069038391113	8.85536003112793	6.3721399307251	8.70538997650146	8.08191013336182	0.151878997683525	0.00283099990338087	11.7156000137329	0	0	0	0	0	0	433.795013427734	4412.5	132
6.34403991699219	1	8.56171989440918	9.30708980560303	7.85086011886597	6.65599012374878	8.20108032226562	4.18839979171753	0.151878997683525	0.00283099990338087	11.7156000137329	0	0	0	0	0	0	443.149993896484	4411.91015625	132
5.59555006027222	1	9.96516036987305	9.65172004699707	8.82686996459961	6.3989200592041	7.50278997421265	7.51376008987427	0.151878997683525	0.00283099990338087	11.7156000137329	1	0	0	0	0	0	438.575012207031	4410.27001953125	132
6.78422021865845	1	8.96905040740967	9.57516956329346	8.50557994842529	7.11186981201172	7.84736013412476	7.36497020721436	0.151878997683525	0.00283099990338087	11.7156000137329	0	0	0	1	0	0	440.510986328125	4409.759765625	132
5.60747003555298	1	9.68115997314453	9.62967967987061	8.68714046478271	6.67549991607666	7.43412017822266	7.47810983657837	0.151878997683525	0.00283099990338087	11.7156000137329	1	0	0	0	0	0	439.535003662109	4409.64013671875	132
5.48698997497559	1	9.99594974517822	9.40075969696045	7.7848801612854	6.35071992874146	8.50767040252686	7.12050008773804	0.151878997683525	0.00283099990338087	11.7156000137329	0	0	0	0	0	0	442.977996826172	4410.58984375	132
6.75991010665894	1	8.76768016815186	9.84084987640381	8.84675025939941	6.54007005691528	8.74262046813965	8.0431604385376	0.151878997683525	0.00283099990338087	11.7156000137329	0	0	0	1	0	0	433.558013916016	4412.580078125	132
6.44102001190186	1	7.8713698387146	9.56462955474854	8.71103000640869	6.16396999359131	8.03777027130127	6.57939004898071	0.151878997683525	0.00283099990338087	11.7156000137329	1	0	0	0	0	0	439.363006591797	4411.39013671875	132
6.38729000091553	1	9.53621006011963	9.16370010375977	7.04565000534058	6.46454000473022	7.87808990478516	5.80866003036499	0.151878997683525	0.00283099990338087	11.7156000137329	0	0	0	0	0	0	444.449005126953	4412.7001953125	132
6.77188014984131	1	9.46277046203613	9.53044986724854	8.65927028656006	6.70144987106323	8.16786956787109	6.26272010803223	0.151878997683525	0.00283099990338087	11.7156000137329	0	0	0	0	0	0	439.725006103516	4411.7001953125	132
5.75158977508545	1	9.85107040405273	9.32608985900879	7.80856990814209	6.22175979614258	8.27365016937256	5.84393978118896	0.151878997683525	0.00283099990338087	11.7156000137329	0	0	0	0	0	0	443.140991210938	4411.6201171875	132
5.64153003692627	1	9.65083980560303	9.3118200302124	7.80345010757446	6.50155019760132	8.23208999633789	5.42693996429443	0.151878997683525	0.00283099990338087	11.7156000137329	0	0	0	0	0	0	443.225006103516	4411.759765625	132
6.16465997695923	1	8.07244968414307	9.83866024017334	8.89348983764648	6.7390398979187	8.68175983428955	8.15738964080811	0.151878997683525	0.00283099990338087	11.7156000137329	1	0	0	0	0	0	433.748992919922	4412.22998046875	132
6.9410400390625	1	9.97914981842041	9.42730045318604	8.52243995666504	6.35512018203735	8.4228401184082	6.35635995864868	0.151878997683525	0.00283099990338087	11.7156000137329	1	0	0	0	0	0	440.572998046875	4412.85009765625	132
6.41967010498047	1	6.50681018829346	9.55978012084961	8.71813011169434	6.03770017623901	8.0802001953125	6.64740991592407	0.151878997683525	0.00283099990338087	11.7156000137329	1	0	0	0	0	0	439.341003417969	4411.5400390625	132
9.8459300994873	1	10.9242000579834	9.83078002929688	8.87341022491455	6.51638984680176	8.68422031402588	8.12409019470215	0.151878997683525	0.00283099990338087	11.7156000137329	0	0	0	1	0	0	433.848999023438	4412.3701171875	132
6.33565998077393	1	10.0250997543335	9.15198040008545	7.15195989608765	6.6722297668457	7.77826023101807	4.51835012435913	0.151878997683525	0.00283099990338087	11.7156000137329	0	0	0	0	0	0	444.347991943359	4412.9501953125	132
6.54274988174438	1	7.99286985397339	9.56630992889404	8.70977020263672	6.20553016662598	8.02458953857422	6.57247018814087	0.151878997683525	0.00283099990338087	11.7156000137329	1	0	0	0	0	0	439.364990234375	4411.33984375	132
7.25760984420776	1	9.85838985443115	9.43278980255127	8.55113983154297	6.49465990066528	8.43830966949463	6.21345996856689	0.151878997683525	0.00283099990338087	11.7156000137329	1	0	0	0	0	0	440.430999755859	4412.9501953125	132
6.08581018447876	1	9.68336009979248	9.58084964752197	8.69548988342285	6.69418001174927	7.89656019210815	6.65008020401001	0.151878997683525	0.00283099990338087	11.7156000137329	0	0	0	0	0	0	439.415008544922	4410.93017578125	132
6.49548006057739	1	7.6383900642395	9.54465007781982	8.64334964752197	6.76444005966187	8.07065010070801	5.78111982345581	0.151878997683525	0.00283099990338087	11.7156000137329	0	1	0	0	0	0	439.756011962891	4411.330078125	132
8.07915019989014	1	10.8915996551514	9.44254016876221	7.88205003738403	7.0008602142334	8.46856021881104	7.3869800567627	0.151878997683525	0.00283099990338087	11.7156000137329	0	1	0	0	0	0	442.786010742188	4410.06982421875	132
5.93710994720459	1	8.03915977478027	9.51375007629395	8.7267599105835	6.63830995559692	8.34984016418457	6.61334991455078	0.151878997683525	0.00283099990338087	11.7156000137329	0	0	0	0	0	0	439.433013916016	4412.5498046875	132
7.52787017822266	1	8.02624034881592	9.87267017364502	8.36201000213623	7.35479021072388	8.34537982940674	6.79209995269775	0.151878997683525	0.00283099990338087	11.7156000137329	0	0	0	0	0	0	432.092010498047	4415.14013671875	132
6.23954010009766	1	8.29609966278076	9.56025981903076	8.71162986755371	6.12578010559082	8.0669002532959	6.58750009536743	0.151878997683525	0.00283099990338087	11.7156000137329	1	0	0	0	0	0	439.372985839844	4411.47998046875	132
6.61792993545532	1	8.30646991729736	9.61709022521973	8.89175987243652	6.56832981109619	8.09119987487793	7.56398010253906	0.151878997683525	0.00283099990338087	11.7156000137329	0	0	0	0	0	0	438.200012207031	4411.740234375	132
6.98176002502441	1	11.5623998641968	9.44711971282959	8.58730983734131	6.50570011138916	8.47093963623047	6.3189001083374	0.151878997683525	0.00283099990338087	11.7156000137329	1	0	0	0	0	0	440.239013671875	4412.91015625	132
6.88271999359131	1	9.94616031646729	9.43301963806152	8.52855014801025	6.19789981842041	8.4383602142334	6.49063014984131	0.151878997683525	0.00283099990338087	11.7156000137329	1	0	0	0	0	0	440.540985107422	4412.77001953125	132
5.85022020339966	1	10.4001998901367	9.63465023040771	8.74765968322754	6.19021987915039	7.46036005020142	7.39198017120361	0.151878997683525	0.00283099990338087	11.7156000137329	1	0	0	0	0	0	439.113006591797	4410.009765625	132
7.02415990829468	1	10.1562004089355	9.47891998291016	8.68474006652832	6.9736499786377	8.46527004241943	5.88504981994629	0.151878997683525	0.00283099990338087	11.7156000137329	0	0	0	0	0	0	439.694000244141	4413.02001953125	132
5.39806985855103	1	9.22082996368408	9.31851005554199	7.80389022827148	6.37828016281128	8.25214004516602	5.64871978759766	0.151878997683525	0.00283099990338087	11.7156000137329	0	0	0	0	0	0	443.18798828125	4411.68994140625	132
8.8364200592041	1	10.8652000427246	9.53005027770996	8.3960599899292	7.02188014984131	8.06466960906982	7.06067991256714	0.151878997683525	0.00283099990338087	11.7156000137329	0	0	0	0	1	0	440.970001220703	4410.2001953125	132
6.96692991256714	1	10.6421003341675	9.42072010040283	8.52184009552002	6.56494998931885	8.40509986877441	6.08976984024048	0.151878997683525	0.00283099990338087	11.7156000137329	1	0	0	0	0	0	440.5830078125	4412.990234375	132
6.01127004623413	1	11.8573999404907	9.63074970245361	8.64760971069336	6.29292011260986	7.45969009399414	7.62962007522583	0.151878997683525	0.00283099990338087	11.7156000137329	1	0	0	0	0	0	439.842010498047	4409.27001953125	132
6.51698017120361	1	10.4128999710083	9.13976001739502	7.0014500617981	6.77152013778687	7.78568983078003	4.85106992721558	0.151878997683525	0.00283099990338087	11.7156000137329	0	0	0	0	0	0	444.527008056641	4412.93994140625	132
6.0279598236084	1	9.64011001586914	9.35149955749512	8.22288036346436	6.49832010269165	8.22064971923828	6.95839023590088	0.151878997683525	0.00283099990338087	11.7156000137329	0	0	0	0	0	0	441.872985839844	4412.60009765625	132
5.41731977462769	1	10.3031997680664	9.29601955413818	7.79306983947754	6.64755010604858	8.18050003051758	4.30171012878418	0.151878997683525	0.00283099990338087	11.7156000137329	0	0	0	0	0	0	443.2919921875	4411.93994140625	132
8.07915019989014	1	10.1240997314453	9.45269012451172	7.98812007904053	6.99141979217529	8.41234016418457	7.26167011260986	0.151878997683525	0.00283099990338087	11.7156000137329	0	1	0	0	0	0	442.466003417969	4410.18017578125	132
7.72768020629883	1	12.3257999420166	9.84920024871826	8.79878997802734	6.05215978622437	8.75391960144043	7.91999006271362	0.151878997683525	0.00283099990338087	11.7156000137329	0	0	1	0	0	0	433.259002685547	4412.89990234375	132
6.26910018920898	1	10.7063999176025	9.84692001342773	8.90361022949219	6.87658023834229	8.69346046447754	8.16821956634521	0.151878997683525	0.00283099990338087	11.7156000137329	1	0	0	0	0	0	433.606994628906	4412.16015625	132
7.76345014572144	1	6.16309976577759	9.87300968170166	8.35626029968262	7.35206985473633	8.34047985076904	6.78390979766846	0.151878997683525	0.00283099990338087	11.7156000137329	0	0	0	0	0	0	432.079986572266	4415.16015625	132
7.67889976501465	1	9.12522029876709	9.62553977966309	8.74761962890625	6.49653005599976	7.57461977005005	7.27741003036499	0.151878997683525	0.00283099990338087	11.7156000137329	1	0	0	0	0	0	439.096008300781	4410.259765625	132
6.71292018890381	1	8.30819988250732	9.64317035675049	8.80101013183594	6.33980989456177	7.51647996902466	7.43769979476929	0.151878997683525	0.00283099990338087	11.7156000137329	0	0	0	0	0	0	438.75	4410.259765625	132
6.11986017227173	1	8.05904006958008	9.5625	8.71597003936768	6.06940984725952	8.05953025817871	6.62141990661621	0.151878997683525	0.00283099990338087	11.7156000137329	1	0	0	0	0	0	439.343994140625	4411.47021484375	132
7.07493019104004	1	9.68723964691162	9.93945980072021	7.16437005996704	5.84116983413696	7.069580078125	7.57434988021851	0.367852002382278	0.00772400014102459	8.51418972015381	0	0	0	0	0	0	430.234985351562	4420.740234375	134
7.60786008834839	1	9.50216960906982	10.020299911499	7.74788999557495	7.91495990753174	6.97731018066406	7.33780002593994	0.367852002382278	0.00772400014102459	8.51418972015381	0	0	0	0	0	0	428.553985595703	4417.68994140625	134
9.19627952575684	1	11.7484998703003	9.86863994598389	6.71863985061646	6.4964599609375	7.21487998962402	6.14437007904053	0.367852002382278	0.00772400014102459	8.51418972015381	0	0	0	1	0	0	431.653015136719	4418.68994140625	134
7.65310001373291	1	9.56606006622314	9.95761966705322	6.87370014190674	6.64324998855591	7.1820502281189	7.33303022384644	0.367852002382278	0.00772400014102459	8.51418972015381	0	0	0	0	0	0	429.838989257812	4420.35009765625	134
8.28462028503418	1	10.7481002807617	9.98550033569336	6.94997978210449	7.28670978546143	7.67512989044189	5.9609899520874	0.367852002382278	0.00772400014102459	8.51418972015381	0	0	1	0	0	0	429.251007080078	4418.7998046875	134
6.2878098487854	1	10.5248003005981	9.77229976654053	7.39229011535645	6.45255994796753	7.88833999633789	5.17735004425049	0.367852002382278	0.00772400014102459	8.51418972015381	1	0	0	0	0	0	433.480010986328	4418.02978515625	134
6.96627998352051	1	11.4672002792358	9.78705978393555	7.47264003753662	6.28474998474121	7.83123016357422	5.25651979446411	0.367852002382278	0.00772400014102459	8.51418972015381	1	0	0	0	0	0	433.220001220703	4418.009765625	134
6.45972013473511	1	7.6496901512146	9.81618022918701	7.33524990081787	6.49209976196289	7.71772003173828	4.00830984115601	0.367852002382278	0.00772400014102459	8.51418972015381	1	0	0	0	0	0	432.690002441406	4418.02001953125	134
9.99055004119873	1	9.25611019134521	9.80650043487549	6.67180013656616	6.53020000457764	7.22950983047485	6.84954977035522	0.367852002382278	0.00772400014102459	8.51418972015381	0	0	0	1	0	0	432.798004150391	4419.14990234375	134
7.76769018173218	1	9.15351963043213	9.95014953613281	7.02322006225586	6.32994985580444	7.12392997741699	7.44975996017456	0.367852002382278	0.00772400014102459	8.51418972015381	0	0	0	0	0	0	430.002990722656	4420.5400390625	134
